# Supplementary material for: Plasma proteomic profile of frailty
Source: Aging Cell. 2020 Aug 6;19(9):e13193. doi: 10.1111/acel.13193 (PMC7511877; doi:10.1111/acel.13193)
Supplement: Supplementary file 3 — Table S5‐S9 [file ACEL-19-e13193-s003.xlsx]

## Sheet: Supplementary Table 5
Supplementary Table 5 . Modeling frailty using the plasma proteome
SomaId	UniProt	Target	Predictor
		(Intercept)	-0.210997
SL017913	P52848	NDST1	-0.040466
SL018330	Q13508	NAR3	-0.0299781
SL002644	P00533	ERBB1	-0.025753
SL011048	P58335	ANTR2	-0.0227672
SL014636	O60760	PTGD2	-0.0188235
SL007582	Q92859	NEO1	-0.01628
SL003201	P35968	VEGF sR2	-0.0132253
SL003168	Q9Y4X3	CTACK	-0.0128556
SL012421	P16519	NEC2	-0.0121984
SL004672	Q02223	BCMA	-0.0115349
SL012542	Q92832	NELL1	-0.00844066
SL019162	O43896	KIF1C	-0.00650661
SL010391	Q8TEU8	WFKN2	-0.0064659
SL019922	P51808	DYLT3	-0.00636158
SL018080	Q6P5S2	CF058	-0.00606276
SL016518	Q9H0V9	LMA2L	-0.00505274
SL020990	P28330	ACADL	-0.00500602
SL008542	Q9UJ90	KCE1L	-0.0049531
SL000074	P04637	p53	-0.00461872
SL004066	Q9NZK7	GIIE	-0.00451738
SL019722	Q9NZA1	CLIC5	-0.00435398
SL019038	Q9NVV0	TM38B	-0.00433693
SL006959	O00213	APBB1	-0.00362883
SL012572	Q96PB7	NOE3	-0.00347965
SL006251	P16083	Quinone reductase 2	-0.00319153
SL006528	Q12884	SEPR	-0.0030517
SL021043	O95390|O14793	GDF-11/8	-0.00298932
SL020210	P49642	PRI1	-0.00276515
SL015535	Q9NR46	SHLB2	-0.00258428
SL018377	P59942	MCCD1	-0.00177443
SL021343	P54922	ADPRH	-0.00164755
SL012863	Q9UJA9	ENPP5	-0.00144042
SL004827	P06703	S100A6	-0.00139243
SL000342	P04040	Catalase	-0.00120242
SL012662	Q8IUB3	WF10B	-0.00118515
SL018438	P59901	LIRA4	-0.0010554
SL018110	Q9BQD7	F173A	-0.00103545
SL003804	P11474	ERRalpha	-0.000813957
SL017961	Q86T26	TM11B	-0.0007583
SL007383	Q12983	BNIP3	-0.000703354
SL007088	P08235	MCR	-0.000697064
SL001906	Q10589	BST-2	-0.000481045
SL013741	P13569	CFTR	-0.000458607
SL020051	Q9UK99	FBX3	-0.00039837
SL018294	Q8WW52	F151A	-0.000353055
SL020138	O75822	EIF3J	-0.00023597
SL005129	P06727	Apo A-IV	-0.00012954
SL018710	Q8IZS8	CA2D3	-7.88857e-06
SL000133	P78556	MIP-3a	4.50912e-06
SL019782	P51513	NOVA1	5.19802e-05
SL020148	Q9H1C4	UN93B	0.000151366
SL009045	Q6UWV6	ENPP7	0.000151514
SL005255	P01286	Growth hormone-releasing factor	0.000668513
SL002621	P21741	Midkine	0.00107863
SL003869	Q99988	MIC-1	0.00114192
SL017270	Q9BT09	CNPY3	0.0012609
SL007128	P15509	CSF2R	0.00136721
SL000051	P02741	CRP	0.0015124
SL005175	Q9P0M4	IL-17C	0.00156145
SL012758	Q93091	RNAS6	0.00163043
SL010386	Q96D42	TIM-1	0.00167722
SL005353	P82980	RBP-III	0.00168709
SL009341	P35613	BASI	0.00173453
SL004121	P20701	LFA-1 alpha-L chain	0.00181265
SL001729	P09919	G-CSF	0.00202403
SL012680	Q8IZN7	D107A	0.00223914
SL007449	Q15726	KISS1	0.00232276
SL016438	P54762	EPHB1	0.00237575
SL006959	O00213	APBB1	0.00250467
SL005355	P07998	RNase 1	0.00304345
SL003020	P02656	Apo C-III	0.00305656
SL013709	O00559	RCAS1	0.00327538
SL012455	P58215	LOXL3	0.00348944
SL018669	Q9UKA2	FBXL4	0.0036161
SL000546	P01236	PRL	0.0037191
SL004504	Q9NWZ3	IRAK4	0.00395808
SL012426	P23352	KALM	0.00409277
SL005179	Q9NZH7	IL-1F8	0.00466532
SL004145	Q92956	HVEM	0.00474643
SL002704	P21246	PTN	0.00508921
SL000052	P45379	Troponin T	0.00518648
SL019891	Q86VP1	TAXB1	0.00559797
SL014110	Q6ZMJ2	SCAR5	0.00623074
SL006698	Q8N3X6	transcription factor MLR1, isoform CRA_b	0.00642707
SL008268	Q92743	HTRA1	0.00650672
SL004534	P81534	HBD-3	0.00691125
SL008193	Q14112	NID2	0.00707106
SL000498	P41159	Leptin	0.00709897
SL019571	Q9H2Y9	SO5A1	0.00741007
SL000408	P01588	Epo	0.00752235
SL017074	A4D1T9	PRS37	0.00784041
SL007194	P32927	IL3RB	0.00814833
SL005233	Q9HAV5	XEDAR	0.00830316
SL005234	O60383	GDF-9	0.00902553
SL001990	P18510	IL-1Ra	0.00930232
SL007580	Q92830	GCNL2	0.00997261
SL006197	Q96DA6	DnaJ homolog	0.0103006
SL004968	Q9NP99	sTREM-1	0.0104272
SL007076	P04233	HG2A	0.0108594
SL019432	P54278	PMS2	0.0109895
SL004659	Q06828	fibromodulin	0.0112682
SL005086	P15090	FABPA	0.0116862
SL018319	Q6HA08	ASTL	0.0121038
SL003704	P55957	BID	0.0132971
SL017488	Q9H5V8	CDCP1	0.0150812
SL012648	Q86TH1	ATL2	0.0154994
SL012521	Q2UY09	COSA1	0.0171155
SL009324	O95633	FSTL3	0.0172249
SL019725	Q96DX5	ASB9	0.0180121
SL019801	Q9UNQ2	DIM1	0.0251439
SL000247	P52209	6-Phosphogluconate dehydrogenase	.
SL010230	O43768	a-endosulfine	.
SL002622	Q9NPC4	a1,4-Galactosyltransferase	.
SL000248	P01011	a1-Antichymotrypsin	.
SL000249	P01009	a1-Antitrypsin	.
SL003022	P02760	a1-Microglobulin	.
SL019697	Q9NQ94	A1CF	.
SL000250	P08697	a2-Antiplasmin	.
SL000251	P02765	a2-HS-Glycoprotein	.
SL000252	P01023	a2-Macroglobulin	.
SL012348	A8K2U0	A2ML1	.
SL007678	Q9HC16	ABC3G	.
SL018266	Q8N2K0	ABD12	.
SL009448	Q9NUJ1	ABHDA	.
SL008281	Q96IU4	ABHEB	.
SL006892	P00519	ABL1	.
SL010488	P42684	ABL2	.
SL020134	O94929	ABLM3	.
SL008573	P19801	ABP1	.
SL019452	Q9UKU7	ACAD8	.
SL008026	P11310	ACADM	.
SL008117	P49748	ACADV	.
SL008621	Q9H6B4	ACAM	.
SL008621	Q9H6B4	ACAM	.
SL019254	Q9BR61	ACBD6	.
SL019254	Q9BR61	ACBD6	.
SL020184	Q8N6N7	ACBD7	.
SL008480	P07108	ACBP	.
SL000269	P12821	ACE	.
SL004415	Q9BYF1	ACE2	.
SL007155	P22303	ACES	.
SL007279	P53396	ACLY	.
SL019552	Q9NPJ3	ACO13	.
SL019729	O14734	ACOT8	.
SL017266	Q8TE99	ACPL2	.
SL008274	Q96CM8	ACSF2	.
SL003461	P01189	ACTH	.
SL003974	P04070	Activated Protein C	.
SL001938	P08476	Activin A	.
SL004837	P08476|P09529	Activin AB	.
SL020353	P08476|P55103	Activin AC	.
SL003950	P09529	Activin B	.
SL004128	P36896	Activin RIB	.
SL004130	Q13705	Activin RIIB	.
SL008029	P12814	ACTN1	.
SL008091	P35609	ACTN2	.
SL020921	P45381	ACY2	.
SL006190	P45954	acyl-Coenzyme A dehydrogenase	.
SL009425	P14621	ACYP2	.
SL017116	Q13444	ADA15	.
SL018350	Q9P0K1	ADA22	.
SL020150	Q9UKF5	ADA29	.
SL018586	Q9UKF2	ADA30	.
SL018276	Q8TC27	ADA32	.
SL004641	O14672	ADAM 10	.
SL004641	O14672	ADAM 10	.
SL003707	P78536	ADAM 17	.
SL003707	P78536	ADAM 17	.
SL015911	O75077	ADAM 23	.
SL004642	Q13443	ADAM 9	.
SL018585	Q9H2U9	ADAM7	.
SL004625	O75173	ADAMTS-4	.
SL004626	Q9UNA0	ADAMTS-5	.
SL019122	Q96D53	ADCK4	.
SL008406	O15204	ADEC1	.
SL008013	P07327	ADH1A	.
SL007996	P00325	ADH1B	.
SL014682	P00326	ADH1G	.
SL018474	P08319	ADH4	.
SL020944	P28332	ADH6	.
SL019442	P40394	ADH7	.
SL008855	P11766	ADHX	.
SL006494	P55263	ADK	.
SL012633	Q7Z4H4	ADM2	.
SL013281	Q9NRN7	ADPPT	.
SL002782	P35318	Adrenomedullin	.
SL002782	P35318	Adrenomedullin	.
SL012508	Q16186	ADRM1	.
SL019836	Q9Y6U3	ADSV	.
SL019364	Q6P4F2	ADXL	.
SL021344	Q08117	AES	.
SL019159	Q8TED9	AF1L1	.
SL004742	P43652	Afamin	.
SL003658	O43488	Aflatoxin B1 aldehyde reductase	.
SL000011	P02771	AFP	.
SL019710	Q99490	AGAP2	.
SL020282	Q96P47	AGAP3	.
SL004661	P16112	Aggrecan	.
SL019555	Q9UL18	AGO1	.
SL019972	Q9H9G7	AGO3	.
SL017427	Q8NAT1	AGO61	.
SL012732	Q8TD06	AGR3	.
SL012584	Q8NCW5	AIBP	.
SL003708	O95831	AIF	.
SL004768	P55008	AIF1	.
SL020884	Q9BQI0	AIF1L	.
SL008211	Q16352	AINX	.
SL011629	O00170	AIP	.
SL008039	P14550	AK1A1	.
SL021346	P51857	AK1D1	.
SL006487	P47895	AL1A3	.
SL010891	P43353	AL3B1	.
SL000254	P02768	Albumin	.
SL008440	O94985	Alcadein alpha-1	.
SL003166	Q13740	ALCAM	.
SL006130	P30838	Aldehyde dehydrogenase, class 3	.
SL004755	P05091	ALDH-E2	.
SL008344	Q04828	Aldo-keto reductase 1C1	.
SL008853	P05062	ALDOB	.
SL004910	P04075	aldolase A	.
SL004727	P09972	aldolase C	.
SL003659	P15121	Aldose reductase	.
SL005693	P42330	Aldose reductase-like C3	.
SL012869	Q9UM73	ALK	.
SL004851	P37023	ALK-1	.
SL002514	P09923	Alkaline phosphatase, intestine	.
SL000255	P05186	Alkaline phosphatase, liver	.
SL000256	P05187	Alkaline phosphatase, placental	.
SL021348	Q6NS38	ALKB2	.
SL021349	Q96Q83	ALKB3	.
SL018548	P01011	alpha-1-antichymotrypsin complex	.
SL004593	Q13424	Alpha-1-syntrophin	.
SL005720	P04217	Alpha-1B-glycoprotein	.
SL005393	P19961	Alpha-amylase 2B	.
SL003675	P02489	Alpha crystallin A chain	.
SL000617	P24298	ALT	.
SL008812	P19021	AMD	.
SL021350	Q6DCA0	AMERL	.
SL019223	Q86WK6	AMGO1	.
SL015046	Q86SJ2	AMGO2	.
SL002082	O75106	Amine oxidase	.
SL005574	Q03154	Aminoacylase-1	.
SL005492	Q9Y646	Aminopeptidase	.
SL005238	P15144	Aminopeptidase N	.
SL012837	Q9H4A4	AMPB	.
SL016443	Q01433	AMPD2	.
SL016548	P54619|Q13131|Q9Y478	AMPK a1b1g1	.
SL016549	P54619|O43741|P54646	AMPK a2b2g1	.
SL005114	P04745	Amylase, alpha 1A	.
SL004470	P51693	Amyloid-like protein 1	.
SL004469	P05067	amyloid precursor protein	.
SL019559	P39687	AN32A	.
SL011769	Q92688	AN32B	.
SL000003	P03950	Angiogenin	.
SL001995	Q15389	Angiopoietin-1	.
SL001996	O15123	Angiopoietin-2	.
SL004643	Q9Y264	Angiopoietin-4	.
SL000268	P00747	Angiostatin	.
SL000271	P01019	Angiotensinogen	.
SL012396	O95841	ANGL1	.
SL012396	O95841	ANGL1	.
SL007642	Q9BY76	ANGL4	.
SL007014	O43827	ANGL7	.
SL014896	Q01484	ANK2	.
SL019275	Q15327	ANKR1	.
SL019815	O60678	ANM3	.
SL004909	P13928	Annexin A8	.
SL004208	P04083	annexin I	.
SL004209	P07355	annexin II	.
SL004210	P12429	Annexin III	.
SL004211	P09525	annexin IV	.
SL003848	P08758	Annexin V	.
SL003647	P08133	annexin VI	.
SL002505	P01160	ANP	.
SL019727	Q96NW4	ANR27	.
SL018278	Q86W74	ANR46	.
SL021351	Q6NXT1	ANR54	.
SL000272	P01008	Antithrombin III	.
SL008696	Q9H6X2	ANTR1	.
SL015314	Q9UJ72	ANX10	.
SL008121	P50995	ANX11	.
SL020982	P27216	ANX13	.
SL008375	P20073	ANXA7	.
SL008375	P20073	ANXA7	.
SL020193	O76027	ANXA9	.
SL019896	O75843	AP1G2	.
SL006495	P56377	AP1S2	.
SL020199	O94973	AP2A2	.
SL020189	P50583	AP4A	.
SL018328	Q96N21	AP4AT	.
SL019225	O00189	AP4M1	.
SL003661	O14727	Apaf-1	.
SL007583	Q92870	APBB2	.
SL007583	Q92870	APBB2	.
SL007058	O95704	APBB3	.
SL007058	O95704	APBB3	.
SL019703	Q9UM13	APC10	.
SL019558	Q9UJX3	APC7	.
SL017118	Q8J025	APCD1	.
SL011868	Q9ULZ1	APEL	.
SL013026	P27695	APEX1	.
SL007366	Q06481	APLP2	.
SL004748	Q9HDC9	APMAP	.
SL000019	P02647	Apo A-I	.
SL000274	P02652	Apo A-II	.
SL004840	Q6Q788	Apo A-V	.
SL000020	P04114	Apo B	.
SL000275	P02654	Apo C-I	.
SL005361	P05090	Apo D	.
SL006348	Q13790	Apo F	.
SL005699	O14791	Apo L1	.
SL005699	O14791	Apo L1	.
SL003561	P20062	Apo-TC II	.
SL007053	O95236	APOL3	.
SL004747	O95445	ApoM	.
SL003774	Q92843	Apoptosis regulator Bcl-W	.
SL018040	Q53RT3	APRV1	.
SL020973	Q7Z2E3	APTX	.
SL019418	P55087	AQP4	.
SL021355	Q9Y2Y0	AR2BP	.
SL000136	P15514	AREG	.
SL003998	P84077	ARF1	.
SL006497	P61204	ARF3	.
SL008052	P18085	ARF4	.
SL008833	P84085	ARF5	.
SL008834	P62330	ARF6	.
SL015077	Q8N6T3	ARFG1	.
SL020128	P53367	ARFP1	.
SL019787	P53365	ARFP2	.
SL008008	P05089	ARGI1	.
SL002641	P78540	Arginase	.
SL020981	Q5SW96	ARH	.
SL015120	Q92888	ARHG1	.
SL019951	Q92974	ARHG2	.
SL018810	O15013	ARHGA	.
SL020123	Q86VW2	ARHGP	.
SL000635	O95661	ARHI	.
SL018690	Q9NX46	ARHL2	.
SL014579	O14497	ARI1A	.
SL011549	Q99856	ARI3A	.
SL021347	O95154	ARK73	.
SL019701	P40616	ARL1	.
SL019709	Q969Q4	ARL11	.
SL019778	P36405	ARL3	.
SL014815	P49703	ARL4D	.
SL021357	Q9Y689	ARL5A	.
SL016516	Q9H0F7	ARL6	.
SL008557	Q9NVJ2	ARL8B	.
SL021358	Q6T311	ARL9	.
SL011173	P04424	ARLY	.
SL018807	Q8N2F6	ARM10	.
SL018686	Q96C12	ARMC5	.
SL012538	Q49AH0	ARMEL	.
SL011204	P55145	ARMET	.
SL011708	P56211	ARP19	.
SL011195	P49407	ARRB1	.
SL019698	Q96B67	ARRD3	.
SL008956	P15848	ARSB	.
SL012602	Q6UWY0	ARSK	.
SL006924	O00253	ART	.
SL004770	Q93070	ART4	.
SL004670	Q5T4W7	Artemin	.
SL007729	Q9NZ08	ARTS1	.
SL019805	P18440	ARY1	.
SL021359	Q9HBK9	AS3MT	.
SL010375	Q9NR71	ASAH2	.
SL008611	Q02083	ASAHL	.
SL014608	O43150	ASAP2	.
SL017894	Q8N9N2	ASCC1	.
SL021360	Q9Y294	ASF1A	.
SL008835	P07306	ASGR1	.
SL008489	P07307	ASGR2	.
SL019786	Q9NR48	ASH1L	.
SL019949	Q9UBL3	ASH2L	.
SL017965	Q96FT7	ASIC4	.
SL012436	P42127	ASIP	.
SL008921	P17405	ASM	.
SL012754	Q92484	ASM3A	.
SL019244	O95671	ASML	.
SL016377	O43681	ASNA	.
SL009121	Q7L266	Asparaginase-like protein 1	.
SL008645	P20933	ASPG	.
SL008299	Q9BXN1	ASPN	.
SL020228	Q9HD20	AT131	.
SL018093	P14415	AT1B2	.
SL018708	Q9UN42	AT1B4	.
SL011088	Q93084	AT2A3	.
SL017507	Q8NBU5	ATAD1	.
SL007491	Q6PL18	ATAD2	.
SL014732	P18850	ATF6A	.
SL019420	Q99941	ATF6B	.
SL019804	Q9NT62	ATG3	.
SL020200	Q9Y4P1	ATG4B	.
SL012697	Q8N6G6	ATL1	.
SL006960	O00244	ATOX1	.
SL019217	P51164	ATP4B	.
SL008136	P56134	ATPK	.
SL008113	P48047	ATPO	.
SL008421	Q9UHI8	ATS1	.
SL006610	Q76LX8	ATS13	.
SL012740	Q8TE58	ATS15	.
SL012361	O15072	ATS3	.
SL006028	O75882	Attractin	.
SL018716	P54252	ATX3	.
SL004771	O14965	Aurora kinase A	.
SL019171	Q9H1Y0	Autophagy protein 5	.
SL018508	Q9Y2T1	AXIN2	.
SL003737		b2-Microglobulin	.
SL005396	P25311	AZGP1	.
SL004589	P20160	Azurocidin	.
SL002723	P35222	b-Catenin	.
SL000299	P05230	b-ECGF	.
SL000300	P01189	b-Endorphin	.
SL000305	P01138	b-NGF	.
SL000282	P02749	b2-Glycoprotein I	.
SL000283	P61769	b2-Microglobulin	.
SL007682	Q9HD36	B2L10	.
SL017973	O94766	B3GA3	.
SL017109	Q6Y288	B3GLT	.
SL018338	Q9NY97	B3GN2	.
SL018071	Q6ZMB0	B3GN6	.
SL012644	Q7Z7M8	B3GN8	.
SL019016	Q9Y5Z6	B3GT1	.
SL019577	O43825	B3GT2	.
SL018344	Q96L58	B3GT6	.
SL014893	Q00973	B4GN1	.
SL008831	P15291	B4GT1	.
SL019028	O60909	B4GT2	.
SL014628	O60512	B4GT3	.
SL017972	O43286	B4GT5	.
SL018597	Q9UBX8	B4GT6	.
SL018246	Q9UBV7	B4GT7	.
SL004131	P42081	B7-2	.
SL004852	Q9NZQ7	B7-H1	.
SL004853	O75144	B7-H2	.
SL019855	Q9BYV9	BACH2	.
SL003700	Q92934	BAD	.
SL004327	Q9Y275	BAFF	.
SL004671	Q96RJ3	BAFF Receptor	.
SL000023	Q99933	BAG-1	.
SL005001	O95816	BAG-2	.
SL007063	O95817	BAG3	.
SL006067	O95429	BAG4	.
SL015328	Q9UL15	BAG5	.
SL017389	Q86Y30	BAGE2	.
SL017445	Q86Y29	BAGE3	.
SL020583	O60242	BAI3	.
SL013299	Q9UQB8	BAIP2	.
SL019514	Q9UHQ4	BAP29	.
SL015168	Q99728	BARD1	.
SL002792	P25098	BARK1	.
SL012974	Q13838	BAT1	.
SL007457	Q16520	BATF	.
SL018692	Q9NR55	BATF3	.
SL001902	P50895	BCAM	.
SL014470	O75815	BCAR3	.
SL014470	O75815	BCAR3	.
SL013348	O15382	BCAT2	.
SL021083	Q9P287	BCCIP	.
SL005248	O95999	Bcl-10	.
SL000104	P10415	Bcl-2	.
SL007223	P41182	BCL6	.
SL009125	Q9BUT1	BDH2	.
SL003951	P23560	BDNF	.
SL003951	P23560	BDNF	.
SL018696	A6H8Y1	BDP1	.
SL014943	Q14457	BECN1	.
SL005478	Q9NYM9	BET1L	.
SL000004	P09038	bFGF	.
SL003060	P11362	bFGF-R	.
SL003703	Q16548	BFL1	.
SL017264	P16442	BGAT	.
SL008667	P08236	BGLR	.
SL007804	P21810	BGN	.
SL008524	Q9H2M3	BHMT2	.
SL019326	Q6ZP65	BICR1	.
SL006491	P53004	BIEA	.
SL003706	O43521	BIM	.
SL018264	Q96LW7	BINCA	.
SL000303	P43251	Biotinidase	.
SL003167	O43927	BLC	.
SL013793	P51451	BLK	.
SL008191	Q13867	BLMH	.
SL007553	Q8WV28	BLNK	.
SL008080	P30043	BLVRB	.
SL003994	P13497	BMP-1	.
SL000304	P12643	BMP-2	.
SL005151	P55107	BMP-3b	.
SL005151	P55107	BMP-3b	.
SL003996	P12644	BMP-4	.
SL003993	P22004	BMP-6	.
SL004078	P18075	BMP-7	.
SL004132	O00238	BMP RIB	.
SL004133	Q13873	BMP RII	.
SL007056	O95393	BMP10	.
SL007065	O95972	BMP15	.
SL007531	Q8N8U9	BMPER	.
SL006374	P51813	BMX	.
SL007018	O60238	BNI3L	.
SL002689	P16860	BNP	.
SL000306	P16860	BNP-32	.
SL013490	Q9BWV1	BOC	.
SL010249	Q9H3K6	BolA-like protein 2	.
SL012877	Q9Y3E2	BOLA1	.
SL017272	Q53S33	BOLA3	.
SL004081	P07585	Bone proteoglycan II	.
SL015053	Q86WA6	BPHL	.
SL004511	P17213	BPI	.
SL009020	O95861	BPNT1	.
SL007512	Q12830	BPTF	.
SL005451	Q8IWQ3	BR serine/threonine kinase 2	.
SL007123	P15056	BRAF1	.
SL004000	O95715	BRAK	.
SL018839	Q6PJG6	BRAT1	.
SL016389	O95696	BRD1	.
SL014748	P25440	BRD2	.
SL014748	P25440	BRD2	.
SL019249	O60885	BRD4	.
SL019854	Q58F21	BRDT	.
SL019544	P55201	BRPF1	.
SL004660	P21815	BSP	.
SL012822	Q9GZN4	BSSP4	.
SL008644	Q10588	BST1	.
SL018709	Q7KYR7	BT2A1	.
SL006193	O00478	BT3A3	.
SL000137	P35070	BTC	.
SL007329	P78543	BTG2	.
SL010521	Q06187	BTK	.
SL018632	Q6UXE8	BTNL3	.
SL018801	Q6UX41	BTNL8	.
SL018352	Q6UXG8	BTNL9	.
SL007012	O43683	BUB1	.
SL002565	P01106	c-Myc	.
SL002564	P04049	c-Raf	.
SL000308	P05155	C1-Esterase Inhibitor	.
SL018244	Q13901	C1D	.
SL017110	Q96EU7	C1GLC	.
SL008177	Q07021	C1QBP	.
SL007929	P02747	C1QC	.
SL017430	Q7Z5L3	C1QL2	.
SL012659	Q86Z23	C1QL4	.
SL007696	Q9NPY3	C1QR1	.
SL012386	O75973	C1QRF	.
SL012818	Q9BXJ4	C1QT3	.
SL005573	Q9BXJ0	C1QTNF5	.
SL000310	P00736	C1r	.
SL010648	Q9NZP8	C1RL1	.
SL000311	P09871	C1s	.
SL017275	P0C862	C1T9A	.
SL008027	P11586	C1TC	.
SL002525	P06681	C2	.
SL005717	Q9NQG5	C20orf77	.
SL000313	P01024	C3a	.
SL000316	P0C0L4|P0C0L5	C4	.
SL015375	Q9Y5P4	C43BP	.
SL015375	Q9Y5P4	C43BP	.
SL000317	P0C0L4|P0C0L5	C4a	.
SL000318	P0C0L4|P0C0L5	C4b	.
SL015989	P04003	C4b-binding protein alpha chain	.
SL000319	P01031	C5	.
SL020095	Q8N8Q1	C56D1	.
SL000320	P01031	C5a	.
SL000321	P01031|P13671	C5b, 6 Complex	.
SL000322	P13671	C6	.
SL000323	P10643	C7	.
SL000325	P02748	C9	.
SL014293	Q8TCZ2	C99L2	.
SL017975	Q9BWL3	CA043	.
SL017113	Q9BUN1	CA056	.
SL018846	Q9BUV0	CA063	.
SL011281	Q96BJ3	CA080	.
SL005611	Q9NS71	CA11 protein	.
SL018486	Q9H7X2	CA115	.
SL000327	Q8WXI7	CA125	.
SL008890	Q5T1S8	CA130	.
SL018036	Q5T7R7	CA185	.
SL018417	Q6ZWK4	CA186	.
SL011295	Q9H425	CA198	.
SL018384	Q8IVY1	CA210	.
SL018345	A1L170	CA226	.
SL006798	Q9Y376	CAB39	.
SL018130	Q9BTV7	CABL2	.
SL018117	Q86V35	CABP7	.
SL018094	Q9BXU9	CABP8	.
SL019338	O00305	CACB4	.
SL009322	A8K7I4	CaCC	.
SL019796	Q13137	CACO2	.
SL019832	P43155	CACP	.
SL007295	P55291	CAD15	.
SL007295	P55291	CAD15	.
SL008898	Q12864	CAD17	.
SL007764	Q9ULB5	CADH7	.
SL000637	P55287	Cadherin-11	.
SL004864	P55289	Cadherin-12	.
SL000638	P19022	Cadherin-2	.
SL002081	P33151	Cadherin-5	.
SL008657	P22676	CALB2	.
SL003641	P05937	Calbindin D28	.
SL011502	P10092	CALCB	.
SL004720	P63098	Calcineurin B a	.
SL004477	P06702	calgranulin B	.
SL004576	P27824	Calnexin	.
SL004212	P60903	Calpactin I light chain	.
SL000337	P07384|P04632	Calpain I	.
SL000338	P20810	Calpastatin	.
SL004911	P51911	Calponin-1	.
SL003520	P27797	calreticulin	.
SL010489	Q14012	CAMK1	.
SL010492	Q13554	CAMK2B	.
SL010493	Q13557	CAMK2D	.
SL004938	Q8N5S9	CaMKK alpha	.
SL006617	Q9UBL0	cAMP-regulated phosphoprotein 21	.
SL011179	P17655	CAN2	.
SL006471	P20807	CAN3	.
SL008246	Q86VP6	CAND1	.
SL008099	P40121	CAPG	.
SL020217	Q8WWF8	CAPSL	.
SL020939	Q5XLA6	CAR17	.
SL005434	Q7L1S5	Carbohydrate sulfotransferase 9	.
SL010288	P23280	Carbonic anhydrase 6	.
SL005508	Q16790	Carbonic anhydrase 9	.
SL004866	P00915	Carbonic anhydrase I	.
SL000339	P00918	carbonic anhydrase II	.
SL004867	P07451	Carbonic anhydrase III	.
SL010369	P22748	Carbonic Anhydrase IV	.
SL010448	P35218	Carbonic Anhydrase VA	.
SL011748	Q9Y2D0	Carbonic Anhydrase VB	.
SL004868	P43166	Carbonic anhydrase VII	.
SL004870	P35219	Carbonic Anhydrase VIII	.
SL010449	Q9NS85	Carbonic Anhydrase X	.
SL010370	O43570	Carbonic Anhydrase XII	.
SL004869	Q8N1Q1	Carbonic anhydrase XIII	.
SL005371	O75828	Carbonyl reductase 3	.
SL011428	P15086	Carboxypeptidase B1	.
SL002783	Q16619	Cardiotrophin-1	.
SL012512	Q16568	CART	.
SL018589	Q6P4E1	CASC4	.
SL018589	Q6P4E1	CASC4	.
SL014945	Q14511	CASL	.
SL003717	Q92851	Caspase-10	.
SL003718	P31944	Caspase-14	.
SL003710	P42575	Caspase-2	.
SL003711	P42574	Caspase-3	.
SL019372	P31415	CASQ1	.
SL007959	O14958	CASQ2	.
SL007280	P53634	CATC	.
SL007121	P14091	CATE	.
SL009649	P21964	Catechol O-methyltransferase	.
SL008381	Q9UBX1	CATF	.
SL009204	P49913	Cathelicidin peptide	.
SL009213	P10619	Cathepsin A	.
SL000343	P07858	Cathepsin B	.
SL000346	P09668	Cathepsin H	.
SL004059	P43235	cathepsin K	.
SL002560		Siglec-5	.
SL004673	P25774	Cathepsin S	.
SL006910	O60911	Cathepsin V	.
SL017119	P43234	CATO	.
SL008380	Q9UBR2	CATZ	.
SL018617	P56539	CAV3	.
SL010856	Q96F85	CB032	.
SL017102	Q6UXQ4	CB066	.
SL017497	Q86V40	CB089	.
SL000347	P08185	CBG	.
SL013756	P22681	CBL	.
SL017250	P23435	CBLN1	.
SL012852	Q9NTU7	CBLN4	.
SL012862	Q9UI42	CBPA4	.
SL006413	O75976	CBPD	.
SL008646	P14384	CBPM	.
SL017462	Q66K79	CBPZ	.
SL008046	P16152	CBR1	.
SL018882	P35520	CBS	.
SL013308	P83916	CBX1	.
SL004001	Q13185	CBX3	.
SL019531	O95931	CBX7	.
SL017451	Q96EE4	CC126	.
SL017096	Q9H6E4	CC134	.
SL018243	Q9P0B6	CC167	.
SL018258	Q9GZT6	CC90B	.
SL017495	Q9UL16	CCD19	.
SL006619	Q86WR0	CCD25	.
SL013198	Q8IVM0	CCD50	.
SL019874	Q96ER9	CCD51	.
SL012408	P06307	CCKN	.
SL003303	Q9NRJ3	CCL28	.
SL019675	Q9BSQ5	CCM2	.
SL007283	P53805	CCP1	.
SL015334	Q9ULG6	CCPG1	.
SL012728	Q8TB73	CD031	.
SL019024	Q8N8J7	CD032	.
SL008773	Q6YHK3	CD109	.
SL018823	P08571	CD14	.
SL008931	Q8N6Q3	CD177	.
SL007129	P15813	CD1D	.
SL004124	P06729	CD2	.
SL011100	Q15762	CD226	.
SL002706	P06734	CD23	.
SL014188	Q9BZW8	CD244	.
SL008437	Q9HCU0	CD248	.
SL003281	P27487	CD26	.
SL004471	P20963	CD3-zeta	.
SL004635	P32971	CD30 Ligand	.
SL009127	Q9NPF0	CD320	.
SL000668	P16671	CD36 ANTIGEN	.
SL014706	P11049	CD37	.
SL002722	P28907	CD38	.
SL010371	P49961	CD39	.
SL007084	P07766	CD3E	.
SL007099	P09693	CD3G	.
SL003862	P29965	CD40 ligand, soluble	.
SL000135	P16070	CD44	.
SL002600	P15529	CD46	.
SL004838	Q08722	CD47	.
SL010450	P09326	CD48	.
SL007080	P06127	CD5	.
SL007080	P06127	CD5	.
SL004557	P13987	CD59	.
SL006108	O43866	CD5L	.
SL008837	P08962	CD63	.
SL007199	P34810	CD68	.
SL007098	P09564	CD7	.
SL007195	P32970	CD70	.
SL017967	P21854	CD72	.
SL011613	P11912	CD79A	.
SL011613	P11912	CD79A	.
SL017426	P40259	CD79B	.
SL007309	P60033	CD81	.
SL007072	P01732	CD8A	.
SL008836	P21926	CD9	.
SL004726	P48960	CD97	.
SL011232	Q16543	CDC37	.
SL000350	P60953	Cdc42Hs	.
SL017405	Q96JP9	CDHR1	.
SL018447	Q6ZTQ4	CDHR3	.
SL010494	P14635|P06493	CDK1/cyclin B	.
SL010495	P20248|P24941	CDK2/cyclin A	.
SL010522	P24863|P49336	CDK8/cyclin C	.
SL019015	O14519	CDKA1	.
SL007463	Q16667	CDKN3	.
SL007230	P42773	CDN2C	.
SL014092	Q4KMG0	CDON	.
SL011989	Q15517	CDSN	.
SL018129	Q9Y6F8	CDY1	.
SL018848	Q96IV6	CE004	.
SL018829	Q6UWT4	CE046	.
SL017994	Q7Z692	CEA19	.
SL018233	Q6UY09	CEA20	.
SL018076	Q3KPI0	CEA21	.
SL014788	P40198	CEAM3	.
SL018022	O75871	CEAM4	.
SL014937	Q14002	CEAM7	.
SL008523	P31997	CEAM8	.
SL007254	P49715	CEBPA	.
SL006492	P53567	CEBPG	.
SL013510	Q9NZK5	CECR1	.
SL017444	Q86SI9	CEI	.
SL009338	P19835	CEL	.
SL018136	O95319	CELF2	.
SL011226	Q15057	CENB2	.
SL013524	Q7Z7K6	CENPV	.
SL018718	Q5EE01	CENPW	.
SL007062	O95813	CER1	.
SL020154	Q8N5B7	CERS5	.
SL014793	P41208	CETN2	.
SL019878	O15182	CETN3	.
SL016472	Q6UWU4	CF089	.
SL012589	Q6UWE3	CF126	.
SL005309	P18859	CF6	.
SL010451	P0CG37	CFC1	.
SL018431	Q8WWF3	CG045	.
SL019001	Q9H7B7	CG069	.
SL018723	E0CX11	CG073	.
SL002762	P10645	CgA	.
SL017263	Q6NT52	CGB2	.
SL012505	Q15782	CH3L2	.
SL012363	O15335	CHAD	.
SL019368	Q8WYQ3	CHC10	.
SL008319	Q9P2D1	CHD7	.
SL013858	Q96EP1	CHFR	.
SL012820	Q9BZP6	CHIA	.
SL019100	Q9UNE7	CHIP	.
SL006029	Q13231	Chitotriosidase-1	.
SL006911	O14757	CHK1	.
SL003726	O96017	Chk2	.
SL018256	Q9Y259	CHKB	.
SL008936	O00533	CHL1	.
SL008404	O43633	CHM2A	.
SL009112	Q9UQN3	CHM2B	.
SL008756	Q9Y3E7	CHMP3	.
SL021010	P02458	Chondrocalcin	.
SL016506	Q99653	CHP1	.
SL007661	Q9H2X0	CHRD	.
SL013301	Q9Y2V2	CHSP1	.
SL007015	O43916	CHST1	.
SL013988	Q9Y4C5	CHST2	.
SL018098	Q7LGC8	CHST3	.
SL021174	Q8NCG5	CHST4	.
SL018044	Q9GZS9	CHST5	.
SL014130	Q9GZX3	CHST6	.
SL018230	Q9NPF2	CHSTB	.
SL017514	Q9NRB3	CHSTC	.
SL018097	Q8NCH0	CHSTE	.
SL005250	P23946	Chymase	.
SL000353	P17538	Chymotrypsin	.
SL014977	Q15884	CI061	.
SL016531	Q9NXH8	CI167	.
SL003727	Q13490	cIAP-1	.
SL003728	Q13489	cIAP-2	.
SL004393	O14879	CIG49	.
SL004657	O75339	CILP	.
SL008847	Q8IUL8	CILP2	.
SL021086	Q9BW66	CINP	.
SL019116	Q9NPC3	CIP1	.
SL011229	Q15642	CIP4	.
SL005468	Q14011	CIRBP	.
SL010824	Q8N5K1	CISD2	.
SL007981	O75390	CISY	.
SL008349	Q5VUB5	CJ038	.
SL019359	Q8TEF2	CJ105	.
SL003301	P55773	Ck-b-8-1	.
SL000377	P12277	CK-BB	.
SL018439	Q9H3H3	CK068	.
SL018991	Q6NUJ2	CK087	.
SL018492	C9JXX5	CK094	.
SL016550	P68400|P67870	CK2-A1:B	.
SL016551	P19784|P67870	CK2-A2:B	.
SL009149	Q07065	CKAP4	.
SL005032	P61024	CKS-1	.
SL018348	A6NFE2	CL070	.
SL014095	Q8IUN9	CLC10	.
SL013488	Q9P126	CLC1B	.
SL018252	Q6UVW9	CLC2A	.
SL015109	Q92478	CLC2B	.
SL017962	Q9UHP7	CLC2D	.
SL018459	P0C7M8	CLC2L	.
SL015340	Q9UMR7	CLC4A	.
SL018818	Q8WTT0	CLC4C	.
SL008886	Q6UXB4	CLC4G	.
SL010610	Q9UJ71	CLC4K	.
SL010453	Q6EIG7	CLC6A	.
SL007640	Q9BXN2	CLC7A	.
SL010965	P09496	CLCA	.
SL018772	Q9UQC9	CLCA2	.
SL004692	O75462|Q9UBD9	CLF-1/CLC Complex	.
SL008164	Q00610	CLH1	.
SL020908	O15247	CLIC2	.
SL008340	Q9Y696	CLIC4	.
SL012737	Q8TDQ1	CLM1	.
SL018456	Q496F6	CLM2	.
SL014270	Q08708	CLM6	.
SL017073	A8K4G0	CLM7	.
SL008637	O75503	CLN5	.
SL011328	Q16740	ClpP endopeptidase	.
SL001896	P10909	Clusterin	.
SL009033	Q9UGN4	CM35H	.
SL015135	Q96DG6	CMBL	.
SL008878	P09543	CN37	.
SL019961	Q16280	CNGA2	.
SL008285	Q99439	CNN2	.
SL020129	A5YKK6	CNOT1	.
SL004331	P26441	CNTF	.
SL005153	P26992	CNTFR alpha	.
SL017948	Q9UHC6	CNTP2	.
SL018802	Q8WYK1	CNTP5	.
SL007932	P02452	CO1A1	.
SL007932	P02452	CO1A1	.
SL007942	P12110	CO6A2	.
SL019315	A8TX70	CO6A5	.
SL008072	P27658	CO8A1	.
SL007148	P20849	CO9A1	.
SL007148	P20849	CO9A1	.
SL006511	Q03692	COAA1	.
SL020266	Q96CD2	COAC	.
SL004814	Q14019	Coactosin-like protein	.
SL000357	P00740	Coagulation Factor IX	.
SL004400	P00740	Coagulation Factor IXab	.
SL000358	P08709	Coagulation Factor VII	.
SL000359	P00451	Coagulation Factor VIII	.
SL003324	P00742	Coagulation Factor Xa	.
SL002662	P03951	Coagulation Factor XI	.
SL003003	P00488|P05160	Coagulation factor XIII	.
SL003991	P05160	coagulation factor XIII B	.
SL008509	O43405	COCH	.
SL017501	Q5TAT6	CODA1	.
SL007218	P39059	COFA1	.
SL004920	P23528	Cofilin-1	.
SL019061	Q96MW5	COG8	.
SL012855	Q9P218	COKA1	.
SL009329	P04118	COL	.
SL009488	P13942	COL11A2	.
SL007471	Q5KU26	COLEC12	.
SL019000	A2RUU4	COLL1	.
SL002657	P12109	Collagen a1(VI)	.
SL004928	P12111	Collagen alpha-3(VI)	.
SL003668	P50454	Collagen-binding protein	.
SL002527	P02458	Collagen II	.
SL002805	P02461	Collagen Type III	.
SL006713	Q9BWP8	Collectin Kidney 1	.
SL019736	Q8N668	COMD1	.
SL020090	Q9P000	COMD9	.
SL004704	Q86VX2	COMMD7	.
SL002530	P49747	COMP	.
SL006830	Q9BXR6	complement factor H-related 5	.
SL004554	P17927	Complement receptor type 1	.
SL004551	P20023	Complement receptor type 2	.
SL014048	Q86Y22	CONA1	.
SL004855	Q12860	contactin-1	.
SL010454	Q8IWV2	Contactin-4	.
SL010455	O94779	Contactin-5	.
SL006718	Q9BXS0	COPA1	.
SL014583	O14579	COPE	.
SL009210	P01189	Corticotropin-lipotropin	.
SL005676	P20674	COX5A	.
SL014700	P10606	COX5B	.
SL008020	P09669	COX6C	.
SL006601	Q6UWD8	CP054	.
SL017490	Q6PL45	CP079	.
SL020907	O14810	CPLX1	.
SL019971	Q6PUV4	CPLX2	.
SL017429	P22792	CPN2	.
SL011808	Q99829	CPNE1	.
SL016349	P04632	CPNS1	.
SL008949	Q9H3G5	CPVL	.
SL012795	Q96SM3	CPXM1	.
SL018815	Q0P5P2	CQ067	.
SL017510	Q8N4C9	CQ078	.
SL018827	A1L188	CQ089	.
SL018580	O15165	CR001	.
SL018433	Q8TCD1	CR032	.
SL018450	Q8TAI1	CR056	.
SL012768	Q96BA8	CR3L1	.
SL019427	Q70SY1	CR3L2	.
SL019414	Q8TEY5	CR3L4	.
SL012846	Q9NQ79	CRAC1	.
SL007330	P78560	CRADD	.
SL020925	P53674	CRBB1	.
SL019233	P43320	CRBB2	.
SL005471	P09455	CRBP	.
SL019513	P22914	CRBS	.
SL009400	Q9BU40	CRDL1	.
SL012616	Q6WN34	CRDL2	.
SL003777	Q92793	CREB-binding protein	.
SL008587	O75629	CREG1	.
SL012774	Q96HD1	CREL1	.
SL004524	Q8IU57	CRF2-12	.
SL008832	P07320	CRGD	.
SL003526	P06850	CRH	.
SL017254	P24387	CRHBP	.
SL017465	Q9NZV1	CRIM1	.
SL017465	Q9NZV1	CRIM1	.
SL014820	P50238	CRIP1	.
SL008130	P52943	CRIP2	.
SL005155	P13385	Cripto	.
SL009427	P16562	CRIS2	.
SL007284	P54108	CRIS3	.
SL013240	P46108	CRK	.
SL013040	P46109	CRKL	.
SL008669	Q9H0B8	CRLD2	.
SL020310	O75462	CRLF1	.
SL015449	Q9UBG3	CRNN	.
SL014208	O95727	CRTAM	.
SL008272	Q969H8	CS010	.
SL018400	Q8NEA5	CS018	.
SL018088	O75264	CS077	.
SL017101	Q6PB30	CSAG1	.
SL019899	Q9Y534	CSDC2	.
SL007039	O75534	CSDE1	.
SL018613	Q9Y2W7	CSEN	.
SL002684	P09603	CSF-1	.
SL009328	P0DML2|P0DML3	CSH	.
SL004695	P34896	cSHMT	.
SL004781	P41240	CSK	.
SL007324	P68400	CSK21	.
SL013751	P19784	CSK22	.
SL019118	O14936	CSKP	.
SL019047	Q96PZ7	CSMD1	.
SL019222	Q7Z408	CSMD2	.
SL010966	P61201	CSN2	.
SL019700	Q9H9Q2	CSN7B	.
SL010497	P78368	CSNK1G2	.
SL008036	P13611	CSPG2	.
SL008782	O14594	CSPG3	.
SL008559	Q6UVK1	CSPG4	.
SL005089	Q9UQE7	CSPG6	.
SL016969	P50461	CSRP3	.
SL012372	O60676	CST8	.
SL021519	Q9H4D0	CSTN2	.
SL011299	Q9NQ75	CT032	.
SL018041	Q96LM9	CT173	.
SL007405	Q13363	CTBP1	.
SL011618	P49711	CTCF	.
SL002655	P29279	CTGF	.
SL009396	Q96CG8	CTHR1	.
SL013023	P26232	CTNA2	.
SL017094	Q6GPI1	CTRB2	.
SL012801	Q99895	CTRC	.
SL004440	O60494	cubilin	.
SL010967	Q13616	CUL1	.
SL010989	Q13618	CUL3	.
SL020222	Q13620	CUL4B	.
SL019483	Q8IWT3	CUL9	.
SL018361	Q86UP6	CUZD1	.
SL018042	Q8WYQ4	CV015	.
SL017420	Q8WUE5	CX048	.
SL018720	A6NGZ8	CX068	.
SL017478	Q96HG1	CX069	.
SL007134	P17302	CXA1	.
SL007244	P48165	CXA8	.
SL009892	P78310	CXAR	.
SL004016	Q9H2A7	CXCL16, soluble	.
SL019586	Q9UKL4	CXD2	.
SL010232	Q9HB71	CYBP	.
SL000385	P20248	Cyclin A	.
SL000130	P14635	Cyclin B1	.
SL000391	P51946	Cyclin H	.
SL004823	P62937	Cyclophilin A	.
SL005793	P30405	Cyclophilin F	.
SL007558	Q8WWM9	CYGB	.
SL019781	Q99418	CYH2	.
SL019898	Q9UIA0	CYH4	.
SL001777	P01034	Cystatin C	.
SL004438	Q15828	Cystatin M	.
SL007888	P01036	Cystatin-S	.
SL001883	P21291	Cysteine-rich protein 1	.
SL008382	P28325	CYTD	.
SL007049	O76096	CYTF	.
SL007871	P30085	Cytidylate kinase	.
SL020195	O60759	CYTIP	.
SL005251	P00167	Cytochrome b5	.
SL000396	P99999	Cytochrome c	.
SL000398	P08684	Cytochrome P450 3A4	.
SL009395	Q969T7	Cytosolic 5'-nucleotidase III-like protein	.
SL008516	P09228	CYTT	.
SL000022	P02679|P02675|P02671	D-dimer	.
SL012682	Q8N104	D106A	.
SL012710	Q8NET1	D108B	.
SL004556	P08174	DAF	.
SL018467	Q14118	DAG1	.
SL005156	P41271	DAN	.
SL014824	P51397	DAP1	.
SL007277	P53355	DAPK1	.
SL007752	Q9UIK4	DAPK2	.
SL016537	Q9UN19	DAPP1	.
SL012533	Q30KQ9	DB110	.
SL012531	Q30KQ8	DB112	.
SL012528	Q30KQ5	DB115	.
SL012527	Q30KQ4	DB116	.
SL007604	Q96PH6	DB118	.
SL012695	Q8N690	DB119	.
SL012548	Q5J5C9	DB121	.
SL012693	Q8N687	DB125	.
SL012642	Q7Z7B8	DB128	.
SL012830	Q9H1M3	DB129	.
SL012524	Q30KP9	DB135	.
SL011628	Q9UJU6	DBNL	.
SL005157	Q9NNX6	DC-SIGN	.
SL006399	O15075	DCAK1	.
SL017500	Q8N8Z6	DCBD1	.
SL019348	Q99259	DCE1	.
SL007169	P27707	DCK	.
SL018272	Q9C098	DCLK3	.
SL019512	O95822	DCMC	.
SL010950	Q96GG9	DCNL1	.
SL020984	Q6PH85	DCNL2	.
SL020126	Q8IWE4	DCNL3	.
SL020295	Q9NPI6	DCP1A	.
SL003739	O95407	DcR3	.
SL020918	P32321	DCTD	.
SL010986	P06132	DCUP	.
SL009078	Q7Z4W1	DCXR	.
SL021131	Q9NUU7	DD19A	.
SL008871	O94760	DDAH1	.
SL013775	P35638	DDIT3	.
SL021006	Q9NX09	DDIT4	.
SL020297	Q9BUQ8	DDX23	.
SL020293	Q9UHL0	DDX25	.
SL019957	Q7L014	DDX46	.
SL019687	O95786	DDX58	.
SL019938	P26196	DDX6	.
SL004750	Q9UMR2	DEAD-box protein 19B	.
SL020975	Q9NUI1	DECR2	.
SL020308	Q9H4E7	DEFI6	.
SL007009	O43583	DENR	.
SL018104	Q9NTK1	DEPP	.
SL015189	Q9BUN8	DERL1	.
SL008178	Q07507	DERM	.
SL010588	Q6E0U4	Dermokine	.
SL010588	Q6E0U4	Dermokine	.
SL005718	Q08554	Desmocollin-1	.
SL004857	Q14126	Desmoglein-2	.
SL004969	P32926	Desmoglein-3	.
SL019423	Q96DF8	DGC14	.
SL019049	Q14129	DGCR6	.
SL019952	Q9Y6T7	DGKB	.
SL012708	Q8NBQ5	DHB11	.
SL020263	Q9BPX1	DHB14	.
SL018457	P56937	DHB7	.
SL018457	P56937	DHB7	.
SL007003	O43323	DHH	.
SL007095	P09417	DHPR	.
SL019516	Q14562	DHX8	.
SL013075	Q08211	DHX9	.
SL011624	Q9BTC0	DIDO1	.
SL020986	O95057	DIRA1	.
SL004119	Q08345	discoidin domain receptor 1	.
SL004120	Q16832	Discoidin domain receptor 2	.
SL020107	Q155Q3	DIXC1	.
SL011305	Q9UBS4	DJB11	.
SL018412	Q8TBM8	DJB14	.
SL018461	Q8IXB1	DJC10	.
SL019128	Q9NVH1	DJC11	.
SL018091	Q9Y5T4	DJC15	.
SL018290	Q9Y2G8	DJC16	.
SL020140	Q9NVM6	DJC17	.
SL018389	Q9H819	DJC18	.
SL019880	Q9NZQ0	DJC27	.
SL018279	Q96LL9	DJC30	.
SL010612	Q9UBT3	Dkk-4	.
SL004367	O94907	DKK1	.
SL009413	Q9UBU2	DKK2	.
SL009412	Q9UBP4	DKK3	.
SL008018	P09622	DLDH	.
SL021282	Q15700	DLG2	.
SL006681	Q92796	DLG3	.
SL018372	P78352	DLG4	.
SL000679	P80370	DLK1	.
SL000679	P80370	DLK1	.
SL006970	O00548	DLL1	.
SL007726	Q9NYJ7	DLL3	.
SL010457	Q9NR61	DLL4	.
SL011530	Q9NP97	DLRB1	.
SL009441	Q8TF09	DLRB2	.
SL019446	O60479	DLX3	.
SL019039	Q92988	DLX4	.
SL007745	Q9UGM3	DMBT1	.
SL005738	Q9HCU8	DNA polymerase subunit delta 4	.
SL019451	Q9UI46	DNAI1	.
SL008968	Q8NFT8	DNER	.
SL008968	Q8NFT8	DNER	.
SL007975	O60884	DNJA2	.
SL019145	Q8WW22	DNJA4	.
SL019476	P25686	DNJB2	.
SL021230	Q9UDY4	DNJB4	.
SL019538	O75190	DNJB6	.
SL019363	Q9UBS3	DNJB9	.
SL018376	Q9NNZ3	DNJC4	.
SL018889	Q9UJW3	DNM3L	.
SL017464	Q8WZ79	DNS2B	.
SL018346	Q14184	DOC2B	.
SL020303	Q9BZ29	DOCK9	.
SL019539	Q99704	DOK1	.
SL016379	O60496	DOK2	.
SL016379	O60496	DOK2	.
SL009216	P20711	dopa decarboxylase	.
SL018808	Q8N350	DOS	.
SL019837	Q8TEK3	DOT1L	.
SL019955	Q9UKG1	DP13A	.
SL008734	P16444	DPEP1	.
SL018483	Q9H4A9	DPEP2	.
SL014854	P56282	DPOE2	.
SL006751	Q9NRF9	DPOE3	.
SL019921	Q9NP87	DPOLM	.
SL018287	Q8N608	DPP10	.
SL008916	Q9UHL4	DPP2	.
SL020276	Q9C005	DPY30	.
SL008214	Q16555	DPYL2	.
SL008196	Q14195	DPYL3	.
SL019830	Q9BPU6	DPYL5	.
SL018237	P01906	DQA2	.
SL004871	O75509	DR6	.
SL016566	O94768	DRAK2	.
SL016566	O94768	DRAK2	.
SL018070	Q8NBI3	DRAXI	.
SL017963	P79483	DRB3	.
SL004792	Q12906	DRBP76	.
SL004757	Q9NP79	DRG-1	.
SL021009	Q9Y295	DRG1	.
SL018398	A6NNA5	DRGX	.
SL005739	Q14194	DRP-1	.
SL004752	O95990	DRR1	.
SL008631	Q02487	DSC2	.
SL008709	Q14574	DSC3	.
SL018891	O60469	DSCAM	.
SL006667	Q8TD84	DSCL1	.
SL020956	Q96FN9	DTD2	.
SL004136	Q06418	Dtk	.
SL007518	Q86Y01	DTX1	.
SL019554	Q8TDB6	DTX3L	.
SL019935	Q9H1R2	DUS15	.
SL020115	Q9BY84	DUS16	.
SL019563	Q9BVJ7	DUS23	.
SL018795	Q9BV47	DUS26	.
SL019220	Q4G0W2	DUS28	.
SL008122	P51452	DUS3	.
SL007389	Q13115	DUS4	.
SL007465	Q16828	DUS6	.
SL012566	Q6B8I1	DUSP13	.
SL013164	P33316	DUT	.
SL020209	O14641	DVL2	.
SL019474	Q96FJ2	DYL2	.
SL010968	P50570	DYN2	.
SL009207	Q13561	Dynactin subunit 2	.
SL021368	P01213	Dynorphin A (1-17)	.
SL013732	P00374	DYR	.
SL013570	O43781	DYRK3	.
SL020300	Q9H4G0	E41L1	.
SL017977	O95672	ECEL1	.
SL006550	Q16610	ECM1	.
SL012766	Q96AW1	ECOP	.
SL003107	P12724	ECP	.
SL004644	Q92838	EDA	.
SL004644	Q92838	EDA	.
SL004872	Q9UNE0	EDAR	.
SL015023	Q6P2E9	EDC4	.
SL011710	O60869	EDF1	.
SL005685	P24534	EF-1-beta	.
SL011186	P29692	EF1D	.
SL019680	O00418	EF2K	.
SL017253	Q8IYU8	EFHA1	.
SL017966	Q86XE3	EFHA2	.
SL008702	Q9BUP0	EFHD1	.
SL008614	P98172	EFNB1	.
SL007274	P52799	EFNB2	.
SL007274	P52799	EFNB2	.
SL019783	O43281	EFS	.
SL004332	P58294	EG-VEGF	.
SL006311	Q8IUX8	EGFL6	.
SL008677	Q6UY11	EGFL9	.
SL019671	Q63HQ2	EGFLA	.
SL016828	P00533	EGFRvIII	.
SL007650	Q9GZT9	EGLN1	.
SL006654	Q8NDI1	EHBP1	.
SL008304	Q9H223	EHD4	.
SL015293	Q9NZC4	EHF	.
SL018383	Q8N140	EID3	.
SL004924	Q15056	eIF-4H	.
SL004759	P55010	eIF-5	.
SL005687	P63241	eIF-5A-1	.
SL019791	O60739	EIF1B	.
SL012996	O75821	EIF3G	.
SL018489	Q9HBU6	EKI1	.
SL012410	P08217	ELA2A	.
SL009332	P08861	ELA3B	.
SL004458	P19957	Elafin	.
SL000401	P08246	Elastase	.
SL011997	Q15717	ELAV1	.
SL020109	Q9UKW6	ELF5	.
SL019228	P19419	ELK1	.
SL007290	P55199	ELL	.
SL019480	O00472	ELL2	.
SL004558	P13727	EMBP	.
SL019200	Q8N766	EMC1	.
SL020938	O43402	EMC8	.
SL012763	Q96A84	EMID1	.
SL012851	Q9NT22	EMIL3	.
SL008822	Q9UHX3	EMR2	.
SL003169	P42830	ENA-78	.
SL019147	Q8N8S7	ENAH	.
SL012928	Q8NFI3	ENASE	.
SL010458	Q9NQ30	Endocan	.
SL004482	P17813	Endoglin	.
SL004912	P14625	Endoplasmin	.
SL000403	P39060	Endostatin	.
SL000404	P05305	Endothelin 1	.
SL000405	P20800	Endothelin 2	.
SL004700	P14138	Endothelin 3	.
SL007119	P13929	ENOB	.
SL012509	Q16206	ENOX2	.
SL005677	P30084	Enoyl-CoA hydratase	.
SL008778	Q13822	ENPP2	.
SL008780	Q6UWR7	ENPP6	.
SL010372	P98073	Enterokinase	.
SL015373	Q9Y5L3	ENTP2	.
SL014028	O75356	ENTP5	.
SL014128	O75354	ENTP6	.
SL000406	P51671	Eotaxin	.
SL003104	O00175	Eotaxin-2	.
SL003170	Q9Y258	Eotaxin-3	.
SL012188	Q9UBC2	EP15R	.
SL012453	P56851	EP3B	.
SL008893	Q9UM22	EPDR1	.
SL004137	P21709	EphA1	.
SL010498	P29320	EPHA3	.
SL013797	P54764	EPHA4	.
SL004844	P54756	EphA5	.
SL008537	Q15375	EPHA7	.
SL014294	Q5JZY3	EPHAA	.
SL007179	P29323	EPHB2	.
SL008895	P54753	EPHB3	.
SL004845	P54760	EphB4	.
SL008414	O15197	EphB6	.
SL004843	O43921	Ephrin-A2	.
SL004139	P52797	Ephrin-A3	.
SL004140	P52798	Ephrin-A4	.
SL004142	Q15768	Ephrin-B3	.
SL004142	Q15768	Ephrin-B3	.
SL009893		SDF-1	.
SL002654	P29317	Epithelial cell kinase	.
SL019313	Q9NQ60	EQTN	.
SL004795	Q99714	ERAB	.
SL002519	P21860	ERBB3	.
SL003803	Q15303	ERBB4	.
SL009589	P07992	ERCC1	.
SL013390	P53602	ERG19	.
SL013071	P84090	ERH	.
SL000409	P27361	ERK-1	.
SL018683	O75477	ERLN1	.
SL009002	Q96PL5	ERMAP	.
SL007036	O75460	ERN1	.
SL009007	Q96HE7	ERO1A	.
SL018326	Q86YB8	ERO1B	.
SL017394	Q96DN0	ERP27	.
SL003522	P30040	ERP29	.
SL019768	B6SEH8	ERVV1	.
SL009429	A0A0B4J2D5	ES1	.
SL005160	Q96AP7	ESAM	.
SL018672	Q6NXG1	ESRP1	.
SL008038	P13804	ETFA	.
SL011532	O95571	ETHE1	.
SL018899	P15036	ETS2	.
SL013779	P41161	ETV5	.
SL020305	Q92817	EVPL	.
SL007342	Q01844	EWS	.
SL018327	Q9Y3B2	EXOS1	.
SL019371	Q96B26	EXOS8	.
SL005742	Q9NQT5	Exosome component 3	.
SL008379	Q9UBQ6	EXTL2	.
SL017443	Q5T1H1	EYS	.
SL003645	P15311	Ezrin	.
SL018572	Q9H6L5	F134B	.
SL012605	Q6UX46	F150B	.
SL020092	Q6UWV7	F159A	.
SL015128	Q96A26	F162A	.
SL019316	Q5T6X4	F162B	.
SL018034	P0C2L3	F163B	.
SL007096	P09467	F16P1	.
SL019156	O00757	F16P2	.
SL020149	A8MVW0	F1712	.
SL018413	Q6P995	F171B	.
SL018413	Q6P995	F171B	.
SL017090	Q8WUF8	F172A	.
SL018684	Q6UWZ7	F175A	.
SL018680	Q15018	F175B	.
SL018371	Q9NVM1	F176B	.
SL017995	P58658	F176C	.
SL018368	Q8N128	F177A	.
SL017425	Q8N3H0	F19A2	.
SL012637	Q7Z5A8	F19A3	.
SL012781	Q96LR4	F19A4	.
SL012636	Q7Z5A7	F19A5	.
SL018032	Q5JX69	F209B	.
SL019744	Q16875	F263	.
SL012782	Q96MK3	FA20A	.
SL012378	O75063	FA20B	.
SL018676	Q8N5W8	FA24B	.
SL010815	Q92508	FA38A	.
SL011300	Q9NUQ9	FA49B	.
SL008049	P16930	FAAA	.
SL018476	Q6GMR7	FAAH2	.
SL001774	P05413	FABP	.
SL004848	P12104	FABP2	.
SL017471	P51161	FABP6	.
SL005352	Q01469	FABPE	.
SL006131	P07148	FABPL	.
SL000414	P00751	Factor B	.
SL000415	P08603	Factor H	.
SL003328	P05156	Factor I	.
SL003820	Q13158	FADD	.
SL017982	Q96CS3	FAF2	.
SL020941	Q6P587	FAHD1	.
SL018037	Q9NVQ4	FAIM1	.
SL008605	O60667	FAIM3	.
SL014068	Q14289	FAK2	.
SL014068	Q14289	FAK2	.
SL007306	P58499	FAM3B	.
SL012769	Q96BQ1	FAM3D	.
SL019434	Q9NPI8	FANCF	.
SL019237	Q9NW38	FANCL	.
SL019927	Q8TC84	FANK1	.
SL002731	P25445	Fas, soluble	.
SL000633	P48023	Fas ligand, soluble	.
SL018229	Q969F0	FATE1	.
SL006527	Q12805	FBLN3	.
SL021138	A6NFH5	FBP12	.
SL018669	Q9UKA2	FBXL4	.
SL019936	Q9UKA1	FBXL5	.
SL012746	Q8WWV6	FCAMR	.
SL010373	P24071	FCAR	.
SL010459	P12318	FCG2A	.
SL010460	P31994	FCG2B	.
SL008609	O75015	FCG3B	.
SL010461	P12314	FCGR1	.
SL010462	O00602	FCN1	.
SL006542	Q15485	FCN2	.
SL006542	Q15485	FCN2	.
SL004561	P08637	FcRIIIa	.
SL012780	Q96LA6	FCRL1	.
SL014088	Q96P31	FCRL3	.
SL018774	Q96PJ5	FCRL4	.
SL018774	Q96PJ5	FCRL4	.
SL012789	Q96RD9	FCRL5	.
SL012568	Q6BAA4	FCRLB	.
SL012716	Q8NFU4	FDSCP	.
SL005588	P16591	FER	.
SL000420	P02792|P02794	Ferritin	.
SL005628	P02792	Ferritin light chain	.
SL006777	Q9UGM5	FETUB	.
SL019853	Q99581	FEV	.
SL004333	O15520	FGF-10	.
SL005161	P61328	FGF-12	.
SL004334	O43320	FGF-16	.
SL004335	O60258	FGF-17	.
SL004336	O76093	FGF-18	.
SL004337	O95750	FGF-19	.
SL004338	Q9NP95	FGF-20	.
SL005162	P11487	FGF-3	.
SL003171	P08620	FGF-4	.
SL004339	P12034	FGF-5	.
SL004340	P10767	FGF-6	.
SL004341	P55075	FGF-8	.
SL014308	P55075	FGF-8A	.
SL004342	P55075	FGF-8B	.
SL014309	P55075	FGF-8F	.
SL007681	Q9HCT0	FGF22	.
SL007651	Q9GZV9	FGF23	.
SL001691	P21781	FGF7	.
SL003849	P31371	FGF9	.
SL011828	Q14512	FGFP1	.
SL012727	Q8TAT2	FGFP3	.
SL003990	P21802	FGFR-2	.
SL004063	P22607	FGFR-3	.
SL002036	P22455	FGFR4	.
SL012486	Q08830	FGL1	.
SL006912	P09769	FGR	.
SL017269	Q8N441	FGRL1	.
SL002690	Q03591	FHR1	.
SL002691	P36980	FHR2	.
SL002693	Q02985	FHR3	.
SL002692	Q92496	FHR4	.
SL007005	O43427	FIBP	.
SL000424	P02679|P02675|P02671	Fibrinogen	.
SL006118	P02675	Fibrinogen B	.
SL003341	P02679	Fibrinogen g-chain dimer	.
SL004461	P23142	fibulin 1	.
SL004460	Q9UBX5	fibulin 5	.
SL002086	O75636	Ficolin-3	.
SL017959	Q92562	FIG4	.
SL005845	P21333	filamin A	.
SL010882	Q9Y3D6	FIS1	.
SL006317	Q86VR8	FJX1	.
SL017408	Q9NWM8	FKB14	.
SL007323	P68106	FKB1B	.
SL008165	Q00688	FKBP3	.
SL002795	Q02790	FKBP52 protein	.
SL019753	O75344	FKBP6	.
SL002091	P39748	FLAP endonuclease-1	.
SL006530	Q13045	FLII	.
SL014071	Q9NZU1	FLRT1	.
SL008360	O43155	FLRT2	.
SL008372	Q9NZU0	FLRT3	.
SL008372	Q9NZU0	FLRT3	.
SL004343	P49771	Flt3 ligand	.
SL018148	Q06787	FMR1	.
SL006734	Q9H6D8	FNDC4	.
SL009334	P14207	FOLR2	.
SL012435	P41439	FOLR3	.
SL007629	Q99958	FOXC2	.
SL019533	Q9P0K8	FOXJ2	.
SL019436	P58012	FOXL2	.
SL007372	Q08050	FOXM1	.
SL012328	O43524	FOXO3A	.
SL019877	Q9P2B2	FPRP	.
SL002513	P49789	Fragile histidine triad protein	.
SL012513	Q16595	FRDA	.
SL008818	Q5SZK8	FREM2	.
SL006312	Q9ULW2	Frizzled-10	.
SL018314	Q9P0K9	FRS1L	.
SL019541	Q8WU20	FRS2	.
SL000428	P01225|P01215	FSH	.
SL018408	P01225	FSHB	.
SL000674	P19883	FST	.
SL009349	Q12841	FSTL1	.
SL012577	Q6MZW2	FSTL4	.
SL012691	Q8N475	FSTL5	.
SL005575	P21217	Fucosyltransferase 3	.
SL008015	P07954	FUMH	.
SL018125	Q6P4F1	FUT10	.
SL018813	Q10981	FUT2	.
SL014008	Q11128	FUT5	.
SL007643	Q9BYC5	FUT8	.
SL006795	Q9Y231	FUT9	.
SL006913	P06241	FYN	.
SL014751	P27469	G0S2	.
SL013328	Q13283	G3BP1	.
SL015343	Q9UN86	G3BP2	.
SL009421	O14556	G3PT	.
SL012725	Q8TAE8	G45IP	.
SL011113	O95866	G6B	.
SL011113	O95866	G6B	.
SL007111	P11413	G6PD	.
SL018068	O95479	G6PE	.
SL001890	P09758	GA733-1 protein	.
SL001890	P09758	GA733-1 protein	.
SL005431	P10253	GAA	.
SL019373	Q9UBS5	GABR1	.
SL019207	O75899	GABR2	.
SL019207	O75899	GABR2	.
SL020996	Q6NT46	GAG2A	.
SL009217	P06280	galactosidase, alpha	.
SL004430	P22466	Galanin	.
SL001912	P09382	Galectin-1	.
SL005164	P05162	Galectin-2	.
SL003744	P17931	Galectin-3	.
SL005165	P56470	Galectin-4	.
SL005166	P47929	Galectin-7	.
SL005167	O00214	Galectin-8	.
SL012858	Q9UBC7	GALP	.
SL018090	Q10472	GALT1	.
SL009348	Q10471	GALT2	.
SL017504	Q14435	GALT3	.
SL019232	Q9H2C0	GAN	.
SL008305	Q9H4G4	GAPR1	.
SL005707	Q14393	GAS-6	.
SL000658	P54826	GAS1	.
SL004797	O60861	GAS7	.
SL006288	P27352	Gastric intrinsic factor	.
SL002071	P07492	Gastrin-releasing peptide	.
SL002071	P07492	Gastrin-releasing peptide	.
SL008715	P50440	GATM	.
SL006983	O14610	GBGT2	.
SL006479	P32455	GBP1	.
SL014773	P32456	GBP2	.
SL020978	O95166	GBRAP	.
SL019788	Q9H0R8	GBRL1	.
SL019741	P60520	GBRL2	.
SL000431	P02774	Gc-Globulin, Mixed Type	.
SL015122	Q92947	GCDH	.
SL019341	P30793	GCH1	.
SL015728	Q14397	GCKR	.
SL017969	Q02742	GCNT1	.
SL018620	Q9P109	GCNT4	.
SL003172	P80162	GCP-2	.
SL009212	P23434	GCSH	.
SL015257	Q9NPB8	GDE5	.
SL004345	O95390	GDF-11	.
SL004675	Q9NR23	GDF-3	.
SL007756	Q9UK05	GDF2	.
SL007504	Q7Z4P5	GDF7	.
SL004248	P39905	GDNF	.
SL003682	P52306	GDP/GTP exchange protein	.
SL005572	P06396	Gelsolin	.
SL005572	P06396	Gelsolin	.
SL019954	P55040	GEM	.
SL013724	O75496	GEMI	.
SL004271	P14136	GFAP	.
SL004858	P56159	GFRa-1	.
SL004143	O00451	GFRa-2	.
SL004144	O60609	GFRa-3	.
SL018027	Q6UXV0	GFRAL	.
SL020181	Q9UJY5	GGA1	.
SL019567	Q9NZ52	GGA3	.
SL021008	Q9UEU5	GGE2D	.
SL006682	Q92820	GGH	.
SL020915	O95749	GGPPS	.
SL017390	P36268	GGT2	.
SL016563	Q9H1K4	GHC2	.
SL019117	Q8N2G8	GHDC	.
SL004269	Q9UBU3	ghrelin	.
SL004269	Q9UBU3	ghrelin	.
SL017424	Q9H7M9	GI24	.
SL017424	Q9H7M9	GI24	.
SL004064	P04054	GIB	.
SL020997	Q6P9H5	GIMA6	.
SL011908	P09681	GIP	.
SL011908	P09681	GIP	.
SL011152	O14908	GIPC1	.
SL004859	Q9Y5U5	GITR	.
SL004859	Q9Y5U5	GITR	.
SL018797	Q68CQ7	GL8D1	.
SL018260	O94923	GLCE	.
SL017117	P48060	GLIP1	.
SL008477	P15104	GLNA	.
SL010992	Q16775	GLO2	.
SL007231	P43220	GLP1R	.
SL008860	P35754	GLRX1	.
SL007708	Q9NS18	GLRX2	.
SL012999	O76003	GLRX3	.
SL013189	Q86SX6	GLRX5	.
SL018035	Q86SR1	GLT10	.
SL018621	Q8NCW6	GLT11	.
SL017992	Q8IUC8	GLT13	.
SL010876	A6NH11	GLTD2	.
SL018707	Q8N428	GLTL1	.
SL008826	Q9NZD2	GLTP	.
SL008641	P14314	GLU2B	.
SL000433	P01275	Glucagon	.
SL005409	Q16769	Glutaminyl cyclase	.
SL001812	P07203	Glutathione peroxidase	.
SL000434	P00390	Glutathione reductase	.
SL003643	P09211	Glutathione S-transferase Pi	.
SL015017	Q6IB77	GLYAT	.
SL005033	P09466	Glycodelin	.
SL013948	P01215	Glycoprotein hormones a-chain	.
SL015512	P34897	GLYM	.
SL002802	Q04760	Glyoxalase I	.
SL000069	P35052	Glypican 1	.
SL000070	P51654	Glypican 3	.
SL001726	P04141	GM-CSF	.
SL014629	O60547	GMDS	.
SL019919	Q9UKD1	GMEB2	.
SL016378	O60234	GMFG	.
SL020976	Q9P2T1	GMPR2	.
SL020298	Q96EK6	GNA1	.
SL005571	P63096	GNAI1	.
SL008873	P08754	GNAI3	.
SL017107	O95467	GNAS3	.
SL020278	Q14749	GNMT	.
SL018714	P46926	GNPI1	.
SL012791	Q9UJJ9	GNPTG	.
SL008504	P15586	GNS	.
SL018109	Q8N0V5	GNT2C	.
SL010781	Q7Z5G4	GOGA7	.
SL010628	Q8NBJ4	GOLM1	.
SL010628	Q8NBJ4	GOLM1	.
SL007071	P01148	GON1	.
SL007007	O43555	GON2	.
SL018123	Q5T7V8	GORAB	.
SL004933	O95249	GOS-28	.
SL000280	P17174	GOT1	.
SL002545	P40967	GP100	.
SL019419	Q96P66	GP101	.
SL015007	Q5VW38	GP107	.
SL014094	Q8IZF4	GP114	.
SL017439	Q8IZF2	GP116	.
SL003872	P40189	gp130, soluble	.
SL019454	Q8IZ08	GP135	.
SL006460	P07359	GP1BA	.
SL010463	Q8N158	GPC2	.
SL008883	O75487	GPC4	.
SL012469	P78333	GPC5	.
SL012881	Q9Y625	GPC6	.
SL007151	P21695	GPDA	.
SL018803	Q9HCN4	GPN1	.
SL007429	Q14956	GPNMB	.
SL007429	Q14956	GPNMB	.
SL019357	Q5T601	GPR110	.
SL018836	Q8IZP9	GPR64	.
SL006482	P40197	GPV	.
SL008759	Q9HCN6	GPVI	.
SL007141	P18283	GPX2	.
SL007043	O75715	GPX5	.
SL007609	Q96SL4	GPX7	.
SL019772	P28676	GRAN	.
SL000678	P22749	Granulysin	.
SL004298	P12544	granzyme A	.
SL004068	P10144	Granzyme B	.
SL004654	P20718	Granzyme H	.
SL004563	P49863	Granzyme K	.
SL004564	P51124	Granzyme M	.
SL019920	Q13588	GRAP	.
SL013823	Q13322	GRB10	.
SL020196	Q14449	GRB14	.
SL003792	P62993	GRB2 adapter protein	.
SL005725	O75791	GRB2-related adapter protein 2	.
SL005725	O75791	GRB2-related adapter protein 2	.
SL002520	Q14451	GRB7	.
SL007024	O60565	GREM1	.
SL007665	Q9H772	GREM2	.
SL008323	Q9UBQ7	GRHPR	.
SL020164	Q9ULK0	GRID1	.
SL019871	O43424	GRID2	.
SL014534	Q8IYS0	GRM1C	.
SL014534	Q8IYS0	GRM1C	.
SL007173	P28799	GRN	.
SL017610	P19875	Gro-b/g	.
SL005168	P10912	Growth hormone receptor	.
SL005255	P01286	Growth hormone-releasing factor	.
SL018115	Q9HAV7	GRPE1	.
SL010920	P48507	GSH0	.
SL007246	P48637	GSHB	.
SL017188	P49840	GSK-3 alpha/beta	.
SL019958	Q9P0R6	GSKIP	.
SL005253	P08263	GST A1-1	.
SL005254	P09488	GST M1-1	.
SL005847	P78417	GST omega-1	.
SL000670	Q16772	GSTA3	.
SL011317	Q9Y2Q3	GSTK1	.
SL005394	P21266	GSTM3-3	.
SL014901	Q03013	GSTM4	.
SL013768	P30711	GSTT1	.
SL013030	P0CG30	GSTT2	.
SL012702	Q8NBJ5	GT251	.
SL018078	Q8IYK4	GT252	.
SL007326	P78347	GTF2I	.
SL008839	Q9NTK5	GTPB9	.
SL009095	Q9Y2T3	GUAD	.
SL019234	P43080	GUC1A	.
SL008392	Q16661	GUC2B	.
SL018440	Q4G148	GXLT1	.
SL000447	P01112	H-ras (WT)	.
SL008266	Q92522	H1X	.
SL008158	P68431	H31	.
SL014129	O60243	H6ST1	.
SL020161	Q96MM7	H6ST2	.
SL021212	Q8IZP7	H6ST3	.
SL005528	Q12797	HAAH	.
SL018601	Q5JVS0	HABP4	.
SL004645	O43278	HAI-1	.
SL020969	Q9UJM8	HAOX1	.
SL000437	P00738	Haptoglobin, Mixed Type	.
SL000138	Q99075	HB-EGF	.
SL018342	P09105	HBAT	.
SL004532	P60022	HBD-1	.
SL004533	O15263	HBD-2	.
SL004535	Q8WTQ1	HBD-4	.
SL020147	Q8TDS4	HCAR2	.
SL003300	O15467	HCC-4	.
SL005148	Q6P1Q0	HCCR-1	.
SL008218	Q16836	HCDH	.
SL019873	O60741	HCN1	.
SL004530	Q01523	HD-5	.
SL007577	Q92769	HDAC2	.
SL004723	Q9BY41	HDAC8	.
SL013046	P51858	HDGF	.
SL013046	P51858	HDGF	.
SL021221	Q5TGJ6	HDGL1	.
SL014009	Q7Z4V5	HDGR2	.
SL021461	Q9Y3E1	HDGR3	.
SL016517	Q9H0R4	HDHD2	.
SL015184	Q9BSH5	HDHD3	.
SL001690	Q14508	HE4	.
SL008769	Q9NRV9	HEBP1	.
SL017493	A8MVW5	HECA2	.
SL019789	Q76N89	HECW1	.
SL008037	P13716	HEM2	.
SL010978	P08397	HEM3	.
SL019345	P10746	HEM4	.
SL020919	P36551	HEM6	.
SL018921	Q9Y5N5	HEMK2	.
SL000440	P02790	Hemopexin	.
SL004466	P05546	Heparin cofactor II	.
SL019820	Q15751	HERC1	.
SL018285	Q5GLZ8	HERC4	.
SL015312	Q9UII4	HERC5	.
SL006727	P55789	HERV1	.
SL020142	O94992	HEXI1	.
SL019865	Q96MH2	HEXI2	.
SL005383	P07686	Hexosaminidase B	.
SL007076	P04233	HG2A	.
SL008953	Q93099	HGD	.
SL000441	P14210	HGF	.
SL006512	Q04756	HGFA	.
SL000442	P01241	HGH	.
SL016371	O14964	HGS	.
SL012788	Q96QV1	HHIP	.
SL020171	Q9UM44	HHLA2	.
SL006368	Q6NVY1	HIBCH	.
SL003349	Q16665	HIF-1a	.
SL021005	Q9NWT6	HIF1N	.
SL018631	Q53FT3	HIKES	.
SL009431	P49773	HINT1	.
SL016512	Q9BX68	HINT2	.
SL010523	Q9H422	HIPK3	.
SL012418	P15515	HIS1	.
SL012419	P15516	HIS3	.
SL006248	P12081	Histidyl-tRNA synthetase	.
SL015828	Q8TEA8	Histidyl-tRNA synthetase-related	.
SL002093	P0C0S5	Histone H2A.z	.
SL002647	P17693	HLA-G	.
SL019881	Q9NP66	HM20A	.
SL019534	Q9P0W2	HM20B	.
SL020125	Q01581	HMCS1	.
SL014847	P54868	HMCS2	.
SL004640	P26583	HMG-2	.
SL006117	P17096	HMGA1	.
SL006995	O15347	HMGB3	.
SL013165	P05114	HMGN1	.
SL016557	P04035	HMGR	.
SL011276	Q92619	HMHA1	.
SL005988	Q9UK76	HN1	.
SL019342	P20823	HNF1A	.
SL007226	P41235	HNF4A	.
SL004526	P59665	HNP-1	.
SL012987	O14979	HNRDL	.
SL009791	Q99729	hnRNP A/B	.
SL004923	P07910	hnRNP C1/C2	.
SL002756	P61978	hnRNP K	.
SL008192	Q14103	HNRPD	.
SL008128	P52597	HNRPF	.
SL008807	P52272	HNRPM	.
SL013259	O43390	HNRPR	.
SL004627	P09601	HO-1	.
SL004751	P30519	HO-2	.
SL019235	Q86XE5	HOGA1	.
SL003164	P20061	Holo-TC I	.
SL003335	P20062	Holo-TC II	.
SL015060	Q86YM7	HOME1	.
SL019790	Q9NSB8	HOME2	.
SL015588	Q9BPY8	HOP	.
SL011188	P37235	HPCL1	.
SL003930	P15428	HPG-	.
SL017441	Q6MZM0	HPHL1	.
SL008023	P10915	HPLN1	.
SL012650	Q86UW8	HPLN4	.
SL008852	P32754	HPPD	.
SL008856	P00492	HPRT	.
SL007775	Q9Y251	HPSE	.
SL018283	P00738	HPT	.
SL006958	O00198	HRK	.
SL018247	Q9NWW9	HRSL2	.
SL014840	P53816	HRSL3	.
SL011275	Q92598	HS105	.
SL012357	O14792	HS3S1	.
SL018828	Q9Y661	HS3S4	.
SL018828	Q9Y661	HS3S4	.
SL018028	Q8IZT8	HS3S5	.
SL018442	Q9Y663	HS3SA	.
SL018006	Q9Y662	HS3SB	.
SL021233	P0DMV9	HS71B	.
SL013773	P34931	HS71L	.
SL013812	Q00613	HSF1	.
SL018905	O75031	HSF2B	.
SL005698	P61604	HSP 10	.
SL000448	P04792	HSP 27	.
SL000449	P25685	HSP 40	.
SL000451	P0DMV8	HSP 70	.
SL017612	P07900	HSP 90a/b	.
SL000454	P08238	HSP 90b	.
SL004899	P11142	HSP70 protein 8	.
SL013017	P17066	HSP76	.
SL005768	P38646	HSPA9B	.
SL007954	O14558	HSPB6	.
SL007633	Q9BUP3	HTAI2	.
SL004860	O43464	HTRA2	.
SL007272	P52789	HXK2	.
SL007208	P35557	HXK4	.
SL008798	Q12794	HYAL1	.
SL003326	O14625	I-TAC	.
SL011501	P10997	IAPP	.
SL012749	Q8WX77	IBPL1	.
SL000456	P01024	iC3b	.
SL010843	Q14773	ICAM4	.
SL007302	P57730	ICBR	.
SL005354	P41134	ID-1	.
SL007347	Q02363	ID2	.
SL018370	P98153	IDD	.
SL007122	P14735	IDE	.
SL013082	Q13907	IDI1	.
SL021002	Q9BXS1	IDI2	.
SL008639	P22304	IDS	.
SL010368	P35475	IDUA	.
SL019125	P46695	IEX1	.
SL014805	P47813	IF1AX	.
SL012984	O14602	IF1AY	.
SL010915	P05198	IF2A	.
SL018284	Q9H2K0	IF3M	.
SL008140	P60842	IF4A1	.
SL021460	Q14240	IF4A2	.
SL011616	P38919	IF4A3	.
SL011011	P23588	IF4B	.
SL007081	P06730	IF4E	.
SL011211	P78344	IF4G2	.
SL020285	O43432	IF4G3	.
SL008435	Q9GZV4	IF5A2	.
SL019153	P09913	IFIT2	.
SL004475	P17181	IFN-a/b R1	.
SL002075	P01563	IFN-aA	.
SL001880	P01574	IFN-b	.
SL001802	P01579	IFN-g	.
SL000458	P15260	IFN-g R1	.
SL004348	Q8IU54	IFN-lambda 1	.
SL004349	Q8IZJ0	IFN-lambda 2	.
SL004522	Q8IZI9	IFN-lambda 3	.
SL017106	P01566	IFN10	.
SL018074	P01570	IFN14	.
SL017458	P05015	IFN16	.
SL018851	P01568	IFN21	.
SL021466	P01562	IFNA1	.
SL018075	P05014	IFNA4	.
SL017115	P05013	IFNA6	.
SL019978	P01567	IFNA7	.
SL017259	P32881	IFNA8	.
SL000459	P01877|P01876	IgA	.
SL007325	P78318	IGBP1	.
SL000460	P01880	IgD	.
SL018084	Q8IVU1	IGDC3	.
SL018084	Q8IVU1	IGDC3	.
SL019123	Q8TDY8	IGDC4	.
SL000461	P01854	IgE	.
SL000047	P05019	IGF-I	.
SL000047	P05019	IGF-I	.
SL003304	P08069	IGF-I sR	.
SL003679	P11717	IGF-II receptor	.
SL005608	P35858	IGFALS	.
SL000462	P08833	IGFBP-1	.
SL000466	P18065	IGFBP-2	.
SL000045	P17936	IGFBP-3	.
SL005172	P24592	IGFBP-6	.
SL005087	Q16270	IGFBP-7	.
SL012609	Q6UXB1	IGFL3	.
SL000467	P01857	IgG	.
SL020001	P01861	IgG4, Kappa	.
SL005375	P01591	IgJ	.
SL008517	P15814	IGLL1	.
SL017460	A6NGN9	IGLO5	.
SL000468	P01871	IgM	.
SL017271	Q5DX21	IGS11	.
SL019112	O75054	IGSF3	.
SL004084	Q14623	ihh	.
SL004544	P25963	IKB-alpha	.
SL004545	Q15653	IKB-beta	.
SL012723	Q8NI38	IKBD	.
SL004588	Q9NPH3	IL-1 R AcP	.
SL004146	Q01638	IL-1 R4	.
SL004849	Q9NP60	IL-1 sR9	.
SL001997	P14778	IL-1 sRI	.
SL000145	P27930	IL-1 sRII	.
SL001717	P22301	IL-10	.
SL005173	Q13651	IL-10 Ra	.
SL005173	Q13651	IL-10 Ra	.
SL004147	Q08334	IL-10 Rb	.
SL000470	P20809	IL-11	.
SL007423	Q14626	IL-11 RA	.
SL001716	P29460|P29459	IL-12	.
SL004250	P29460	IL-12 p40	.
SL004148	P42701	IL-12 Rb1	.
SL007620	Q99665	IL-12 RB2	.
SL001718	P35225	IL-13	.
SL004149	P78552	IL-13 Ra1	.
SL001775	P40933	IL-15	.
SL004151	Q13261	IL-15 Ra	.
SL004151	Q13261	IL-15 Ra	.
SL000474	Q14005	IL-16	.
SL001713	Q16552	IL-17	.
SL011068	Q8NAC3	IL-17 RC	.
SL010613	Q8NFM7	IL-17 RD	.
SL004850	Q96F46	IL-17 sR	.
SL004350	Q9UHF5	IL-17B	.
SL004353	Q8TAD2	IL-17D	.
SL004351	Q9H293	IL-17E	.
SL004352	Q96PD4	IL-17F	.
SL002508	O95998	IL-18 BPa	.
SL004152	Q13478	IL-18 Ra	.
SL004861	O95256	IL-18 Rb	.
SL004354	Q9UHD0	IL-19	.
SL000125	P01583	IL-1a	.
SL005177	Q9UHA7	IL-1F6	.
SL005180	Q9NZH8	IL-1F9	.
SL004875	Q9HB29	IL-1Rrp2	.
SL003305	P01589	IL-2 sRa	.
SL003306	P14784	IL-2 sRb	.
SL003307	P31785	IL-2 sRg	.
SL004346	Q9NYY1	IL-20	.
SL005181	Q9UHF4	IL-20 Ra	.
SL005150	Q9HBE4	IL-21	.
SL004847	Q9HBE5	IL-21 sR	.
SL004347	Q9GZX6	IL-22	.
SL005183	Q969J5	IL-22BP	.
SL005184	Q9NPF7|P29460	IL-23	.
SL005185	Q5VWK5	IL-23 R	.
SL005186	Q9NPH9	IL-26	.
SL006915	Q8NEV9|Q14213	IL-27	.
SL000479	P08700	IL-3	.
SL005187	P26951	IL-3 Ra	.
SL004678	Q6EBC2	IL-31	.
SL000480	P05112	IL-4	.
SL003308	P24394	IL-4 sR	.
SL000481	P05113	IL-5	.
SL005188	Q01344	IL-5 Ra	.
SL000087	P05231	IL-6	.
SL001943	P08887	IL-6 sRa	.
SL005189	P16871	IL-7 Ra	.
SL000039	P10145	IL-8	.
SL007806	Q8N6P7	IL22RA1	.
SL007385	Q13007	IL24	.
SL007417	Q14213	IL27B	.
SL007540	Q8NI17	IL31R	.
SL007161	P24001	IL32	.
SL007194	P32927	IL3RB	.
SL014917	Q12905	ILF2	.
SL004474	Q13418	ILK1	.
SL005190	Q8NHL6	ILT-2	.
SL005191	Q8N423	ILT-4	.
SL006395	O00629	IMA4	.
SL021249	P52294	IMA5	.
SL010927	Q14974	IMB1	.
SL014735	P20839	IMDH1	.
SL010928	P12268	IMDH2	.
SL009428	P29218	IMPA1	.
SL014587	O14732	IMPA2	.
SL017105	Q9NX62	IMPA3	.
SL004828	P14902	INDO	.
SL009628	Q9UK53	ING1	.
SL019227	Q9UNL4	ING4	.
SL007217	P38484	INGR2	.
SL007217	P38484	INGR2	.
[truncated: 2,268 more rows]

## Sheet: Supplementary Table.6 
Supplementary Table 6 . Complete Result of SOMAmer reagent targets with frailty phenotype in LonGenity Cohort
sl no	Seq Id	Soma Id	Target	Target Full Name	UniProt	Estimate	Std Error	p value
1	15559-5	SL011048	ANTR2	Anthrax toxin receptor 2	P58335	-0.09377	0.01004	7.95e-20
2	5437-63	SL001774	FABP	Fatty acid-binding protein, heart	P05413	0.07482	0.0081	1.96e-19
3	15386-7	SL005086	FABPA	Fatty acid-binding protein, adipocyte	P15090	0.06645	0.0081	8.1e-16
4	2677-1	SL002644	ERBB1	Epidermal growth factor receptor	P00533	-0.16113	0.01979	1.38e-15
5	6544-33	SL012542	NELL1	Protein kinase C-binding protein NELL1	Q92832	-0.05473	0.00674	1.66e-15
6	10521-10	SL017989	MXRA8	Matrix-remodeling-associated protein 8	Q9BRK3	-0.10609	0.0133	4.8e-15
7	8885-6	SL018710	CA2D3	Voltage-dependent calcium channel subunit alpha-2/delta-3	Q8IZS8	-0.09078	0.01143	6.09e-15
8	9769-48	SL008968	DNER	Delta and Notch-like epidermal growth factor-related receptor	Q8NFT8	-0.08909	0.01135	1.23e-14
9	8484-24	SL000498	Leptin	Leptin	P41159	0.03266	0.00417	1.43e-14
10	12549-33	SL014636	PTGD2	Hematopoietic prostaglandin D synthase	O60760	-0.07984	0.01079	3.21e-13
11	4498-62	SL003764	NCAM-120	Neural cell adhesion molecule 1, 120 kDa isoform	P13591	-0.11055	0.01506	4.89e-13
12	15573-110	SL008782	CSPG3	Neurocan core protein	O14594	-0.06669	0.00919	8.88e-13
13	2765-4	SL021043	GDF-11/8	Growth/differentiation factor 11/8	O95390|O14793	-0.09669	0.01338	1.08e-12
14	2974-61	SL004855	contactin-1	Contactin-1	Q12860	-0.10997	0.01531	1.45e-12
15	5307-12	SL004400	Coagulation Factor IXab	Coagulation factor IXab	P00740	0.16756	0.02336	1.64e-12
16	5843-60	SL003542	NG36	Histone-lysine N-methyltransferase EHMT2	Q96KQ7	-0.05337	0.00757	3.66e-12
17	7933-75	SL018350	ADA22	Disintegrin and metalloproteinase domain-containing protein 22	Q9P0K1	-0.08382	0.01193	4.3e-12
18	6556-5	SL012863	ENPP5	Ectonucleotide pyrophosphatase/phosphodiesterase family member 5	Q9UJA9	-0.07134	0.01025	6.83e-12
19	18896-23	SL021212	H6ST3	Heparan-sulfate 6-O-sulfotransferase 3	Q8IZP7	-0.13974	0.02015	7.92e-12
20	5353-89	SL001990	IL-1Ra	Interleukin-1 receptor antagonist protein	P18510	0.09184	0.01332	1.08e-11
21	12630-8	SL019787	ARFP2	Arfaptin-2	P53365	-0.07059	0.01026	1.16e-11
22	3438-10	SL009324	FSTL3	Follistatin-related protein 3	O95633	0.1048	0.01542	2.01e-11
23	10464-6	SL008696	ANTR1	Anthrax toxin receptor 1	Q9H6X2	-0.07882	0.01169	2.87e-11
24	12727-7	SL019877	FPRP	Prostaglandin F2 receptor negative regulator	Q9P2B2	-0.08807	0.01318	4.24e-11
25	13463-1	SL007573	PXDN	Peroxidasin homolog	Q92626	0.05742	0.00861	4.66e-11
26	15594-47	SL008268	HTRA1	Serine protease HTRA1	Q92743	0.10925	0.01657	7.55e-11
27	12987-12	SL019472	SRSF7	Serine/arginine-rich splicing factor 7	Q16629	0.09944	0.01521	1.08e-10
28	8900-28	SL007582	NEO1	Neogenin	Q92859	-0.11835	0.01842	2.17e-10
29	4876-32	SL000357	Coagulation Factor IX	Coagulation factor IX	P00740	0.14801	0.02307	2.36e-10
30	5698-60	SL005005	Tenascin-X	Tenascin-X	P22105	-0.09165	0.01464	6.15e-10
31	4187-49	SL000247	6-Phosphogluconate dehydrogenase	6-phosphogluconate dehydrogenase, decarboxylating	P52209	-0.03043	0.00494	1.12e-09
32	3235-50	SL010391	WFKN2	WAP, Kazal, immunoglobulin, Kunitz and NTR domain-containing protein 2	Q8TEU8	-0.06558	0.01075	1.6e-09
33	7210-25	SL004470	Amyloid-like protein 1	Amyloid-like protein 1	P51693	-0.04502	0.0074	1.73e-09
34	11214-40	SL019363	DNJB9	DnaJ homolog subfamily B member 9	Q9UBS3	0.06463	0.01064	1.85e-09
35	8841-65	SL008847	CILP2	Cartilage intermediate layer protein 2	Q8IUL8	-0.06505	0.01075	2.13e-09
36	6388-21	SL017451	CC126	Coiled-coil domain-containing protein 126	Q96EE4	-0.07057	0.0118	3.22e-09
37	10702-1	SL012521	COSA1	Collagen alpha-1(XXVIII) chain	Q2UY09	0.1004	0.01689	4.05e-09
38	15491-20	SL008437	CD248	Endosialin	Q9HCU0	-0.07747	0.01309	4.72e-09
39	10833-64	SL012788	HHIP	Hedgehog-interacting protein	Q96QV1	-0.10398	0.0176	4.97e-09
40	7211-2	SL005355	RNase 1	Ribonuclease pancreatic	P07998	0.04052	0.00687	5.18e-09
41	8039-41	SL018368	F177A	Protein FAM177A1	Q8N128	-0.07835	0.01333	5.92e-09
42	6440-31	SL012493	MFAP5	Microfibrillar-associated protein 5	Q13361	-0.07629	0.01302	6.58e-09
43	10565-19	SL017951	SLIK3	SLIT and NTRK-like protein 3	O94933	-0.03229	0.00553	7.64e-09
44	15384-15	SL011369	KLOTHO	Klotho	Q9UEF7	-0.05385	0.00932	1.04e-08
45	19233-75	SL006960	ATOX1	Copper transport protein ATOX1	O00244	0.06258	0.01085	1.13e-08
46	6927-7	SL017913	NDST1	Bifunctional heparan sulfate N-deacetylase/N-sulfotransferase 1	P52848	-0.13121	0.0228	1.21e-08
47	10832-24	SL018597	B4GT6	Beta-1,4-galactosyltransferase 6	Q9UBX8	-0.0768	0.01337	1.3e-08
48	16607-78	SL005572	Gelsolin	Gelsolin	P06396	-0.12121	0.02117	1.44e-08
49	3352-80	SL010288	Carbonic anhydrase 6	Carbonic anhydrase 6	P23280	-0.0291	0.00513	1.9e-08
50	12574-36	SL000405	Endothelin 2	Endothelin-2	P20800	0.08069	0.01432	2.43e-08
51	3298-52	SL010454	Contactin-4	Contactin-4	Q8IWV2	-0.0894	0.0159	2.54e-08
52	17706-4	SL020934	PPR1A	Protein phosphatase 1 regulatory subunit 1A	Q13522	0.0749	0.01333	2.65e-08
53	3364-76	SL006910	Cathepsin V	Cathepsin L2	O60911	-0.06399	0.0114	2.71e-08
54	8890-9	SL018697	T132B	Transmembrane protein 132B	Q14DG7	-0.08029	0.01438	3.15e-08
55	6507-16	SL006401	NCAM2	Neural cell adhesion molecule 2	O15394	-0.06647	0.01191	3.22e-08
56	4968-50	SL008099	CAPG	Macrophage-capping protein	P40121	0.04307	0.00775	3.68e-08
57	15441-6	SL008548	SAP3	Ganglioside GM2 activator	P17900	0.08685	0.01569	4.2e-08
58	5107-7	SL005703	Notch 1	Neurogenic locus notch homolog protein 1	P46531	-0.15106	0.0274	4.66e-08
59	7218-87	SL018093	AT1B2	Sodium/potassium-transporting ATPase subunit beta-2	P14415	-0.06895	0.01255	5.13e-08
60	2837-3	SL000134	Met	Hepatocyte growth factor receptor	P08581	-0.08776	0.01598	5.2e-08
61	14618-26	SL012766	ECOP	Vesicular, overexpressed in cancer, prosurvival protein 1	Q96AW1	-0.06409	0.01169	5.56e-08
62	5701-81	SL001871	Tetranectin	Tetranectin	P05452	-0.11422	0.02084	5.57e-08
63	12621-55	SL008081	PP2AAA	Serine/threonine-protein phosphatase 2A 65 kDa regulatory subunit A alpha isoform	P30153	-0.05497	0.0101	6.87e-08
64	16908-5	SL010377	OMGP	Oligodendrocyte-myelin glycoprotein	P23515	-0.03394	0.00627	8.05e-08
65	11208-15	SL019369	NAGPA	N-acetylglucosamine-1-phosphodiester alpha-N-acetylglucosaminidase	Q9UK23	-0.07469	0.01383	8.6e-08
66	9595-11	SL019028	B4GT2	Beta-1,4-galactosyltransferase 2	O60909	-0.13105	0.02435	9.5e-08
67	18175-65	SL008286	VAT1	Synaptic vesicle membrane protein VAT-1 homolog	Q99536	-0.03822	0.00712	1.01e-07
68	15527-90	SL008018	DLDH	Dihydrolipoyl dehydrogenase, mitochondrial	P09622	-0.08027	0.015	1.13e-07
69	3339-33	SL007206	TSP2	Thrombospondin-2	P35442	0.05031	0.0094	1.13e-07
70	18380-78	SL000254	Albumin	Serum albumin	P02768	-0.11905	0.02227	1.16e-07
71	5644-60	SL007198	RNAS4	Ribonuclease 4	P34096	0.10028	0.01887	1.37e-07
72	7638-30	SL005403	Lectin, mannose-binding 2	Vesicular integral-membrane protein VIP36	Q12907	0.04711	0.00888	1.45e-07
73	14178-18	SL007463	CDKN3	Cyclin-dependent kinase inhibitor 3	Q16667	-0.08169	0.01542	1.52e-07
74	11196-31	SL004928	Collagen alpha-3(VI)	Collagen alpha-3(VI) chain	P12111	0.08897	0.01682	1.58e-07
75	9366-54	SL004847	IL-21 sR	Interleukin-21 receptor	Q9HBE5	0.10205	0.01931	1.62e-07
76	7115-5	SL002791	Semenogelin	Semenogelin-1	P04279	-0.07926	0.01504	1.71e-07
77	13124-20	SL018587	ISLR2	Immunoglobulin superfamily containing leucine-rich repeat protein 2	Q6UXK2	-0.07614	0.01445	1.74e-07
78	4880-21	SL007756	GDF2	Growth/differentiation factor 2	Q9UK05	-0.08733	0.01665	1.96e-07
79	16596-25	SL012999	GLRX3	Glutaredoxin-3	O76003	-0.03747	0.00717	2.16e-07
80	3461-58	SL009089	PGCB	Brevican core protein	Q96GW7	-0.06579	0.0127	2.79e-07
81	19335-2	SL005988	HN1	Hematological and neurological expressed 1 protein	Q9UK76	0.02598	0.00502	2.88e-07
82	12763-69	SL019908	ZN334	Zinc finger protein 334	Q9HCZ1	-0.11839	0.02289	2.89e-07
83	12758-47	SL019871	GRID2	Glutamate receptor ionotropic, delta-2	O43424	-0.03927	0.00762	3.19e-07
84	4374-45	SL003869	MIC-1	Growth/differentiation factor 15	Q99988	0.04325	0.00839	3.2e-07
85	6470-19	SL004461	fibulin 1	Fibulin-1	P23142	-0.10381	0.02017	3.29e-07
86	10445-20	SL004747	ApoM	Apolipoprotein M	O95445	-0.06406	0.01246	3.35e-07
87	12373-73	SL014875	TRA2B	Transformer-2 protein homolog beta	P62995	0.05622	0.01094	3.4e-07
88	2999-6	SL005196	LSAMP	Limbic system-associated membrane protein	Q13449	-0.09381	0.01856	5.26e-07
89	16292-288	SL011908	GIP	Gastric inhibitory polypeptide	P09681	0.07029	0.01393	5.54e-07
90	3299-29	SL010455	Contactin-5	Contactin-5	O94779	-0.09699	0.01922	5.55e-07
91	19241-31	SL005353	RBP-III	Retinol-binding protein 5	P82980	0.05894	0.01169	5.61e-07
92	6379-62	SL012648	ATL2	ADAMTS-like protein 2	Q86TH1	0.07718	0.01537	6.27e-07
93	5029-3	SL006528	SEPR	Prolyl endopeptidase FAP	Q12884	-0.08055	0.01607	6.54e-07
94	4917-62	SL003182	Integrin aVb5	Integrin alpha-V: beta-5 complex	P18084|P06756	-0.05725	0.01142	6.57e-07
95	9296-15	SL008499	PTPRD	Receptor-type tyrosine-protein phosphatase delta	P23468	-0.06311	0.01262	6.95e-07
96	11590-5	SL019537	RBM23	Probable RNA-binding protein 23	Q86U06	0.07738	0.0155	7.25e-07
97	2609-59	SL001777	Cystatin C	Cystatin-C	P01034	0.07872	0.01577	7.34e-07
98	9348-1	SL010648	C1RL1	Complement C1r subcomponent-like protein	Q9NZP8	0.118	0.02366	7.4e-07
99	7090-17	SL018090	GALT1	Polypeptide N-acetylgalactosaminyltransferase 1	Q10472	0.16202	0.03284	9.76e-07
100	7049-2	SL015911	ADAM 23	Disintegrin and metalloproteinase domain-containing protein 23	O75077	-0.05883	0.01194	9.95e-07
101	6408-2	SL007288	INHBC	Inhibin beta C chain	P55103	0.05299	0.01079	1.1e-06
102	4842-62	SL000070	Glypican 3	Glypican-3	P51654	-0.05094	0.01039	1.13e-06
103	5116-62	SL007680	ROBO2	Roundabout homolog 2	Q9HCK4	-0.10776	0.02201	1.17e-06
104	3344-60	SL000272	Antithrombin III	Antithrombin-III	P01008	-0.12609	0.02607	1.56e-06
105	8323-163	SL006119	TFF3	Trefoil factor 3	Q07654	0.07259	0.01501	1.57e-06
106	12572-236	SL019783	EFS	Embryonal Fyn-associated substrate	O43281	0.1036	0.02159	1.88e-06
107	12807-89	SL019940	RHG30	Rho GTPase-activating protein 30	Q7Z6I6	0.11531	0.02404	1.92e-06
108	13416-8	SL020086	T132D	Transmembrane protein 132D	Q14C87	-0.04782	0.00998	1.96e-06
109	4246-40	SL004154	NCAM-L1	Neural cell adhesion molecule L1	P32004	-0.05153	0.01077	2.01e-06
110	5315-22	SL000052	Troponin T	Troponin T, cardiac muscle	P45379	0.05336	0.01115	2.03e-06
111	10907-116	SL009074	NTRI	Neurotrimin	Q9P121	-0.05976	0.01254	2.21e-06
112	16594-44	SL018037	FAIM1	Fas apoptotic inhibitory molecule 1	Q9NVQ4	0.05509	0.0116	2.4e-06
113	7826-1	SL018272	DCLK3	Serine/threonine-protein kinase DCLK3	Q9C098	-0.12199	0.0258	2.67e-06
114	5105-2	SL005208	Nogo Receptor	Reticulon-4 receptor	Q9BZR6	0.05548	0.01175	2.72e-06
115	4328-2	SL013490	BOC	Brother of CDO	Q9BWV1	-0.04687	0.00993	2.76e-06
116	5491-12	SL010471	Testican-2	Testican-2	Q92563	-0.05797	0.01232	2.96e-06
117	12988-49	SL007342	EWS	RNA-binding protein EWS	Q01844	0.06781	0.01447	3.25e-06
118	8935-22	SL013730	MRP6	Multidrug resistance-associated protein 6	O95255	-0.13823	0.02956	3.42e-06
119	8299-66	SL018438	LIRA4	Leukocyte immunoglobulin-like receptor subfamily A member 4	P59901	-0.05362	0.0115	3.59e-06
120	10036-201	SL019252	ZHX3	Zinc fingers and homeoboxes protein 3	Q9H4I2	0.07208	0.01548	3.73e-06
121	15364-101	SL000275	Apo C-I	Apolipoprotein C-I	P02654	-0.10005	0.02153	3.91e-06
122	2681-23	SL000441	HGF	Hepatocyte growth factor	P14210	0.0665	0.01437	4.3e-06
123	15453-3	SL003022	a1-Microglobulin	Alpha-1-microglobulin	P02760	0.07237	0.01565	4.33e-06
124	19281-86	SL014605	MAFG	Transcription factor MafG	O15525	0.08199	0.01773	4.35e-06
125	9002-36	SL006615	SPA11	Serpin A11	Q86U17	-0.05711	0.01235	4.4e-06
126	10440-26	SL008621	ACAM	CXADR-like membrane protein	Q9H6B4	0.06392	0.01387	4.71e-06
127	10418-36	SL011111	STX12	Syntaxin-12	Q86Y82	0.0633	0.01383	5.41e-06
128	10953-14	SL018252	CLC2A	C-type lectin domain family 2 member A	Q6UVW9	-0.10424	0.02291	6.17e-06
129	4337-49	SL000051	CRP	C-reactive protein	P02741	0.01581	0.00348	6.19e-06
130	13027-20	SL019531	CBX7	Chromobox protein homolog 7	O95931	0.13712	0.03016	6.29e-06
131	6414-8	SL008961	OAF	Out at first protein homolog	Q86UD1	0.07915	0.01746	6.63e-06
132	19555-1	SL013060	SUMO2	Small ubiquitin-related modifier 2	P61956	0.04735	0.01045	6.7e-06
133	12794-6	SL019902	NALP4	NACHT, LRR and PYD domains-containing protein 4	Q96MN2	0.13514	0.02987	6.97e-06
134	14636-25	SL005350	Ribonuclease UK114	Ribonuclease UK114	P52758	0.03836	0.00849	7.15e-06
135	7198-197	SL012378	FA20B	Glycosaminoglycan xylosylkinase	O75063	-0.10795	0.02395	7.52e-06
136	19553-14	SL004304	STX1a	Syntaxin-1A	Q16623	-0.05744	0.01275	7.52e-06
137	9231-23	SL017105	IMPA3	Inositol monophosphatase 3	Q9NX62	-0.05251	0.01169	8.09e-06
138	14069-61	SL010369	Carbonic Anhydrase IV	Carbonic anhydrase 4	P22748	-0.10149	0.02262	8.25e-06
139	8233-2	SL012651	ITIH5	Inter-alpha-trypsin inhibitor heavy chain H5	Q86UX2	-0.05577	0.01244	8.33e-06
140	10064-12	SL011550	RBBP9	Putative hydrolase RBBP9	O75884	0.1257	0.02807	8.63e-06
141	8942-2	SL018771	RM21	39S ribosomal protein L21, mitochondrial	Q7Z2W9	0.05233	0.0117	8.71e-06
142	3322-52	SL010464	LRIG3	Leucine-rich repeats and immunoglobulin-like domains protein 3	Q6UXM1	-0.078	0.01744	8.73e-06
143	19273-3	SL000434	Glutathione reductase	Glutathione reductase, mitochondrial	P00390	-0.10268	0.02312	1.02e-05
144	7853-19	SL018291	SCO1	Protein SCO1 homolog, mitochondrial	O75880	-0.11293	0.02561	1.17e-05
145	12540-25	SL019775	RHOG	Rho-related GTP-binding protein RhoG	P84095	0.10596	0.02403	1.18e-05
146	6478-2	SL017460	IGLO5	IgLON family member 5	A6NGN9	-0.05478	0.01246	1.25e-05
147	8356-88	SL009326	NEU1	Oxytocin-neurophysin 1	P01178	0.0521	0.01188	1.32e-05
148	2961-1	SL000048	Protein C	Vitamin K-dependent protein C	P04070	-0.08282	0.01891	1.34e-05
149	4891-50	SL000433	Glucagon	Glucagon	P01275	0.0288	0.00658	1.35e-05
150	12661-44	SL019788	GBRL1	Gamma-aminobutyric acid receptor-associated protein-like 1	Q9H0R8	0.08545	0.01955	1.4e-05
151	15522-2	SL008305	GAPR1	Golgi-associated plant pathogenesis-related protein 1	Q9H4G4	-0.07838	0.01798	1.46e-05
152	4553-65	SL014009	HDGR2	Hepatoma-derived growth factor-related protein 2	Q7Z4V5	0.1001	0.02301	1.53e-05
153	13497-34	SL020138	EIF3J	Eukaryotic translation initiation factor 3 subunit J	O75822	-0.0401	0.00923	1.56e-05
154	11192-168	SL008302	TINAL	Tubulointerstitial nephritis antigen-like	Q9GZM7	-0.05461	0.01258	1.59e-05
155	11462-8	SL011160	RBM9	RNA binding protein fox-1 homolog 2	O43251	0.10364	0.02389	1.62e-05
156	16919-1	SL008480	ACBP	Acyl-CoA-binding protein	P07108	0.05214	0.01205	1.69e-05
157	13972-4	SL020263	DHB14	17-beta-hydroxysteroid dehydrogenase 14	Q9BPX1	0.08954	0.02069	1.69e-05
158	8368-102	SL001800	TNF sR-II	Tumor necrosis factor receptor superfamily member 1B	P20333	0.05745	0.01335	1.88e-05
159	13510-7	SL011088	AT2A3	Sarcoplasmic/endoplasmic reticulum calcium ATPase 3	Q93084	-0.13428	0.03123	1.92e-05
160	8352-26	SL018490	SIG12	Sialic acid-binding Ig-like lectin 12	Q96PQ1	0.04397	0.01024	1.95e-05
161	8353-15	SL018464	SCN2B	Sodium channel subunit beta-2	O60939	-0.07323	0.01707	1.99e-05
162	18216-22	SL007423	IL-11 RA	Interleukin-11 receptor subunit alpha	Q14626	-0.05425	0.01271	2.18e-05
163	3651-50	SL003201	VEGF sR2	Vascular endothelial growth factor receptor 2	P35968	-0.07486	0.01755	2.22e-05
164	5646-20	SL012758	RNAS6	Ribonuclease K6	Q93091	0.03605	0.00846	2.23e-05
165	5939-42	SL004365	TWEAK	Tumor necrosis factor ligand superfamily member 12	O43508	-0.07219	0.01694	2.27e-05
166	8327-26	SL018483	DPEP2	Dipeptidase 2	Q9H4A9	-0.08936	0.02098	2.28e-05
167	14294-61	SL013880	MBD1	Methyl-CpG-binding domain protein 1	Q9UIS9	0.03948	0.00927	2.29e-05
168	7173-141	SL018134	T132C	Transmembrane protein 132C	Q8N3T6	-0.04962	0.01166	2.31e-05
169	18235-16	SL020904	PGP	Glycerol-3-phosphate phosphatase	A6NDG6	-0.03766	0.0089	2.59e-05
170	11696-7	SL008838	RABP2	Cellular retinoic acid-binding protein 2	P29373	0.04418	0.01045	2.59e-05
171	7881-244	SL018281	PAR16	Mono [ADP-ribose] polymerase PARP16	Q8N5Y8	0.065	0.01537	2.62e-05
172	15387-44	SL005203	Neuropilin-2	Neuropilin-2	O60462	-0.09758	0.02309	2.63e-05
173	4929-55	SL005102	SHBG	Sex hormone-binding globulin	P04278	-0.02539	0.00601	2.66e-05
174	7953-20	SL018318	SLAF1	Signaling lymphocytic activation molecule	Q13291	0.06166	0.01462	2.73e-05
175	2836-68	SL000695	Lipocalin 2	Neutrophil gelatinase-associated lipocalin	P80188	0.04591	0.0109	2.82e-05
176	19584-33	SL003849	FGF9	Fibroblast growth factor 9	P31371	-0.07178	0.01705	2.84e-05
177	6451-64	SL008299	ASPN	Asporin	Q9BXN1	-0.06414	0.01527	2.94e-05
178	4931-59	SL000024	TF	Tissue Factor	P13726	0.06362	0.01516	3e-05
179	13950-9	SL015375	C43BP	Collagen type IV alpha-3-binding protein	Q9Y5P4	0.04215	0.01005	3.05e-05
180	3198-4	SL008639	IDS	Iduronate 2-sulfatase	P22304	-0.05124	0.01226	3.24e-05
181	2683-1	SL000456	iC3b	Complement C3b, inactivated	P01024	0.02551	0.00611	3.32e-05
182	3152-57	SL001800	TNF sR-II	Tumor necrosis factor receptor superfamily member 1B	P20333	0.05925	0.01422	3.4e-05
183	11425-31	SL019064	RUFY1	RUN and FYVE domain-containing protein 1	Q96T51	0.06925	0.01674	3.88e-05
184	17366-6	SL010950	DCNL1	DCN1-like protein 1	Q96GG9	0.05689	0.01377	3.96e-05
185	8932-1	SL014128	ENTP6	Ectonucleoside triphosphate diphosphohydrolase 6	O75354	0.07903	0.01918	4.15e-05
186	5452-71	SL008835	ASGR1	Asialoglycoprotein receptor 1	P07306	0.05287	0.01286	4.3e-05
187	11278-4	SL009488	COL11A2	Collagen alpha-2(XI) chain	P13942	-0.03236	0.00788	4.37e-05
188	15511-37	SL008970	NPTXR	Neuronal pentraxin receptor	O95502	-0.04011	0.00976	4.37e-05
189	8222-49	SL018447	CDHR3	Cadherin-related family member 3	Q6ZTQ4	-0.08871	0.0216	4.43e-05
190	4721-54	SL006119	TFF3	Trefoil factor 3	Q07654	0.04905	0.01195	4.45e-05
191	19127-1	SL007954	HSPB6	Heat shock protein beta-6	O14558	0.04082	0.00995	4.49e-05
192	15515-2	SL000572	SAA	Serum amyloid A-1 protein	P0DJI8	0.01856	0.00453	4.53e-05
193	19196-73	SL015588	HOP	Homeodomain-only protein	Q9BPY8	0.0691	0.01686	4.58e-05
194	13104-32	SL008614	EFNB1	Ephrin-B1	P98172	0.10512	0.0257	4.74e-05
195	4284-18	SL011535	RBM39	RNA-binding protein 39	Q14498	0.07891	0.0193	4.78e-05
196	7970-315	SL018330	NAR3	Ecto-ADP-ribosyltransferase 3	Q13508	-0.04768	0.01167	4.79e-05
197	13735-1	SL020221	RPGP1	Rap1 GTPase-activating protein 1	P47736	-0.12566	0.03075	4.82e-05
198	3175-51	SL006610	ATS13	A disintegrin and metalloproteinase with thrombospondin motifs 13	Q76LX8	-0.05379	0.01319	4.95e-05
199	9077-10	SL018812	MA1A2	Mannosyl-oligosaccharide 1,2-alpha-mannosidase IB	O60476	-0.09022	0.02222	5.34e-05
200	5744-12	SL017113	CA056	Protein MENT	Q9BUN1	-0.04031	0.00993	5.42e-05
201	16823-75	SL007053	APOL3	Apolipoprotein L3	O95236	-0.04384	0.01081	5.5e-05
202	9380-2	SL003846	sPLA(2)-XIII	Group XIIB secretory phospholipase A2-like protein	Q9BX93	-0.05013	0.01238	5.59e-05
203	2654-19	SL001992	TNF sR-I	Tumor necrosis factor receptor superfamily member 1A	P19438	0.04699	0.01161	5.67e-05
204	12960-9	SL007208	HXK4	Glucokinase	P35557	0.04807	0.01187	5.68e-05
205	3727-35	SL011509	PYY	Peptide YY	P10082	0.03915	0.00968	5.76e-05
206	9531-24	SL014572	LST1	Leukocyte-specific transcript 1 protein	O00453	0.05491	0.01361	5.98e-05
207	10666-7	SL012791	GNPTG	N-acetylglucosamine-1-phosphotransferase subunit gamma	Q9UJJ9	0.11868	0.02963	6.73e-05
208	3054-3	SL000437	Haptoglobin, Mixed Type	Haptoglobin	P00738	0.02397	0.00599	6.84e-05
209	9234-8	SL009021	TWSG1	Twisted gastrulation protein homolog 1	Q9GZX9	0.09388	0.02347	6.89e-05
210	6947-4	SL009530	SIA10	Type 2 lactosamine alpha-2,3-sialyltransferase	Q9Y274	-0.07594	0.01903	7.18e-05
211	5468-67	SL011068	IL-17 RC	Interleukin-17 receptor C	Q8NAC3	0.08132	0.02042	7.46e-05
212	5000-52	SL006522	LG3BP	Galectin-3-binding protein	Q08380	0.03519	0.00884	7.52e-05
213	8958-51	SL008936	CHL1	Neural cell adhesion molecule L1-like protein	O00533	-0.05771	0.01451	7.61e-05
214	13231-90	SL020001	IgG4, Kappa	Ig gamma-4, Kappa	P01861	0.05834	0.01468	7.73e-05
215	9199-6	SL018946	UB2G2	Ubiquitin-conjugating enzyme E2 G2	P60604	0.05342	0.01347	7.94e-05
216	5601-2	SL004514	PGRP-L	N-acetylmuramoyl-L-alanine amidase	Q96PD5	-0.07972	0.02012	8.06e-05
217	12350-86	SL018899	ETS2	Protein C-ets-2	P15036	-0.07612	0.01925	8.34e-05
218	5657-28	SL009528	SIA4A	CMP-N-acetylneuraminate-beta-galactosamide-alpha-2,3-sialyltransferase 1	Q11201	-0.05317	0.01347	8.56e-05
219	8364-74	SL006797	UST	Uronyl 2-sulfotransferase	Q9Y2C2	-0.06414	0.01625	8.59e-05
220	9793-145	SL019123	IGDC4	Immunoglobulin superfamily DCC subclass member 4	Q8TDY8	-0.05367	0.01363	8.93e-05
221	4971-1	SL008380	CATZ	Cathepsin Z	Q9UBR2	0.05275	0.01341	9e-05
222	16055-3	SL006830	complement factor H-related 5	Complement factor H-related protein 5	Q9BXR6	-0.06543	0.01664	9.05e-05
223	15503-20	SL004647	Lefty-A	Left-right determination factor 2	O00292	-0.0311	0.00792	9.26e-05
224	4883-56	SL000021	Insulin	Insulin	P01308	0.05884	0.01499	9.44e-05
225	12686-15	SL008788	THTM	3-mercaptopyruvate sulfurtransferase	P25325	-0.04031	0.01028	9.51e-05
226	9873-17	SL003804	ERRalpha	Steroid hormone receptor ERR1	P11474	-0.13975	0.03565	9.59e-05
227	19261-12	SL015225	SDCB2	Syntenin-2	Q9H190	0.06063	0.01547	9.63e-05
228	7140-1	SL012410	ELA2A	Chymotrypsin-like elastase family member 2A	P08217	-0.03418	0.00873	9.7e-05
229	9266-1	SL004968	sTREM-1	Triggering receptor expressed on myeloid cells 1	Q9NP99	0.04122	0.01053	9.82e-05
230	11270-17	SL019368	CHC10	Coiled-coil-helix-coiled-coil-helix domain-containing protein 10, mitochondrial	Q8WYQ3	0.0605	0.01547	9.91e-05
231	15556-49	SL005393	Alpha-amylase 2B	Alpha-amylase 2B	P19961	-0.03291	0.00843	0.000102
232	12486-8	SL007708	GLRX2	Glutaredoxin-2, mitochondrial	Q9NS18	0.10464	0.02681	0.000103
233	19617-5	SL005407	LTB4DH	Prostaglandin reductase 1	Q14914	0.02961	0.00762	0.000111
234	2617-56	SL002519	ERBB3	Receptor tyrosine-protein kinase erbB-3	P21860	-0.06657	0.01717	0.000114
235	18415-16	SL016516	ARL6	ADP-ribosylation factor-like protein 6	Q9H0F7	0.0494	0.01278	0.00012
236	15589-1	SL000431	Gc-Globulin, Mixed Type	Vitamin D-binding protein	P02774	-0.10206	0.02643	0.000121
237	8097-77	SL018395	LIPN	Lipase member N	Q5VXI9	-0.04485	0.01163	0.000123
238	15533-97	SL004580	Macrophage scavenger receptor	Macrophage scavenger receptor types I and II	P21757	0.0389	0.01008	0.000123
239	19506-6	SL015017	GLYAT	Glycine N-acyltransferase	Q6IB77	0.02206	0.00572	0.000125
240	5451-1	SL003166	ALCAM	CD166 antigen	Q13740	-0.09098	0.02362	0.000126
241	11149-3	SL004490	TLR1	Toll-like receptor 1	Q15399	0.08629	0.0224	0.000126
242	4874-3	SL000003	Angiogenin	Angiogenin	P03950	0.0462	0.01201	0.000128
243	4568-17	SL014070	SLIK5	SLIT and NTRK-like protein 5	O94991	-0.04902	0.01274	0.000128
244	9609-25	SL019042	ZN275	Zinc finger protein 275	Q9NSD4	0.06176	0.01604	0.000128
245	15626-223	SL005400	Perlecan	Basement membrane-specific heparan sulfate proteoglycan core protein	P98160	-0.07452	0.01941	0.000133
246	8252-2	SL012580	NOTUM	Palmitoleoyl-protein carboxylesterase NOTUM	Q6P988	-0.03482	0.00908	0.000134
247	9326-33	SL004711	ITI heavy chain H2	Inter-alpha-trypsin inhibitor heavy chain H2	P19823	-0.08683	0.0227	0.00014
248	9211-19	SL003066	PEDF	Pigment epithelium-derived factor	P36955	0.07842	0.02051	0.000141
249	7251-64	SL012818	C1QT3	Complement C1q tumor necrosis factor-related protein 3	Q9BXJ4	-0.07783	0.02037	0.000142
250	13430-50	SL010851	UT1	Urea transporter 1	Q13336	0.09225	0.02416	0.000144
251	10761-5	SL006541	TMED2	Transmembrane emp24 domain-containing protein 2	Q15363	0.12255	0.03211	0.000145
252	3485-28	SL000283	b2-Microglobulin	Beta-2-microglobulin	P61769	0.05982	0.01568	0.000146
253	12873-11	SL007131	LEUK	Leukosialin	P16150	-0.10975	0.02878	0.000148
254	11955-1	SL008179	RHG01	Rho GTPase-activating protein 1	Q07960	0.05632	0.01478	0.000149
255	9021-1	SL010386	TIM-1	Hepatitis A virus cellular receptor 1	Q96D42	0.03065	0.00804	0.000149
256	9297-12	SL012644	B3GN8	UDP-GlcNAc:betaGal beta-1,3-N-acetylglucosaminyltransferase 8	Q7Z7M8	-0.04246	0.01116	0.000151
257	13943-38	SL020276	DPY30	Protein dpy-30 homolog	Q9C005	0.04841	0.01275	0.000157
258	3898-5	SL007266	PSD7	26S proteasome non-ATPase regulatory subunit 7	P51665	-0.08669	0.02283	0.000157
259	5108-72	SL005209	Notch-3	Neurogenic locus notch homolog protein 3	Q9UM47	-0.06957	0.01833	0.000158
260	6049-64	SL006532	PTPRS	Receptor-type tyrosine-protein phosphatase S	Q13332	-0.07078	0.01865	0.000158
261	6294-11	SL017389	BAGE2	B melanoma antigen 2	Q86Y30	0.04822	0.01274	0.000164
262	14146-92	SL008158	H31	Histone H3.1	P68431	0.0408	0.01078	0.000165
263	2982-82	SL005165	Galectin-4	Galectin-4	P56470	0.06198	0.01638	0.000166
264	4979-34	SL008178	DERM	Dermatopontin	Q07507	0.05445	0.0144	0.000167
265	9256-78	SL012506	NPTX1	Neuronal pentraxin-1	Q15818	-0.05363	0.01418	0.000167
266	19606-28	SL004084	ihh	Indian hedgehog protein	Q14623	-0.04062	0.01075	0.000168
267	19176-27	SL011300	FA49B	Protein FAM49B	Q9NUQ9	0.06724	0.01782	0.000172
268	12527-50	SL013736	THA	Thyroid hormone receptor alpha	P10827	0.0723	0.01917	0.000174
269	14337-1	SL019699	TPPC3	Trafficking protein particle complex subunit 3	O43617	0.04577	0.01214	0.000174
270	2665-26	SL004672	BCMA	Tumor necrosis factor receptor superfamily member 17	Q02223	-0.04438	0.01178	0.000177
271	5621-64	SL017069	THSD1	Thrombospondin type-1 domain-containing protein 1	Q9NS62	-0.06872	0.01824	0.000177
272	5339-49	SL004477	calgranulin B	Protein S100-A9	P06702	0.02358	0.00627	0.000182
273	14614-41	SL008890	CA130	Noncompact myelin-associated protein	Q5T1S8	-0.05379	0.01433	0.000187
274	17735-130	SL020978	GBRAP	Gamma-aminobutyric acid receptor-associated protein	O95166	0.06954	0.01857	0.000193
275	18917-53	SL005382	Pancreatic alpha-amylase	Pancreatic alpha-amylase	P04746	-0.03236	0.00864	0.000193
276	19563-3	SL008781	SEZ6L	Seizure 6-like protein	Q9BYH1	-0.06233	0.01665	0.000193
277	12381-26	SL008046	CBR1	Carbonyl reductase [NADPH] 1	P16152	0.03397	0.00908	0.000196
278	19329-31	SL010523	HIPK3	Homeodomain-interacting protein kinase 3	Q9H422	-0.08836	0.02367	0.000202
279	8903-1	SL008020	COX6C	Cytochrome c oxidase subunit 6C	P09669	-0.06113	0.01645	0.000215
280	10903-50	SL017987	STX8	Syntaxin-8	Q9UNK0	0.03597	0.0097	0.000221
281	10424-31	SL015264	NPDC1	Neural proliferation differentiation and control protein 1	Q9NQX5	0.06939	0.01872	0.000223
282	12750-9	SL004122	LFA-1 beta-2	Integrin beta-2	P05107	0.08538	0.02309	0.000231
283	11377-19	SL019442	ADH7	Alcohol dehydrogenase class 4 mu/sigma chain	P40394	-0.03989	0.01082	0.000241
284	14048-7	SL004588	IL-1 R AcP	Interleukin-1 Receptor accessory protein	Q9NPH3	-0.03546	0.00963	0.000248
285	2879-9	SL000248	a1-Antichymotrypsin	Alpha-1-antichymotrypsin	P01011	-0.08719	0.02372	0.000252
286	3314-74	SL004858	GFRa-1	GDNF family receptor alpha-1	P56159	0.05722	0.01558	0.000256
287	16858-384	SL017265	RCN3	Reticulocalbin-3	Q96D15	-0.06917	0.01884	0.000257
288	7766-25	SL018241	ZP4	Zona pellucida sperm-binding protein 4	Q12836	0.10195	0.02777	0.000258
289	17760-128	SL020928	WDR5	WD repeat-containing protein 5	P61964	0.07574	0.02065	0.00026
290	3040-59	SL000519	MIP-1a	C-C motif chemokine 3	P10147	0.04622	0.01262	0.000267
291	5352-11	SL004145	HVEM	Tumor necrosis factor receptor superfamily member 14	Q92956	0.08275	0.02265	0.000275
292	5015-15	SL003440	PAFAH	Platelet-activating factor acetylhydrolase	Q13093	-0.03676	0.01007	0.000277
293	9884-8	SL019142	PPIL1	Peptidyl-prolyl cis-trans isomerase-like 1	Q9Y3C6	-0.04765	0.01306	0.000279
294	7154-92	SL018080	CF058	Protein LEG1 homolog	Q6P5S2	-0.02046	0.00561	0.000281
295	19170-25	SL006751	DPOE3	DNA polymerase epsilon subunit 3	Q9NRF9	0.13543	0.03716	0.000285
296	18220-141	SL013277	SRA1	Steroid receptor RNA activator 1	Q9HD15	0.04969	0.01364	0.000286
297	15506-34	SL018249	LRP12	Low-density lipoprotein receptor-related protein 12	Q9Y561	0.08404	0.02308	0.000289
298	15633-6	SL000566	RBP	Retinol-binding protein 4	P02753	0.04966	0.01365	0.000292
299	7194-36	SL008497	NPTN	Neuroplastin	Q9Y639	-0.04474	0.01235	0.000307
300	11838-130	SL010815	FA38A	Piezo-type mechanosensitive ion channel component 1	Q92508	-0.10239	0.02828	0.000313
301	7156-2	SL018125	FUT10	Alpha-(1,3)-fucosyltransferase 10	Q6P4F1	-0.05137	0.01421	0.000318
302	4533-76	SL012740	ATS15	A disintegrin and metalloproteinase with thrombospondin motifs 15	Q8TE58	0.10354	0.02866	0.000322
303	4982-54	SL004458	Elafin	Elafin	P19957	0.02768	0.00768	0.00033
304	12458-79	SL016506	CHP1	Calcineurin B homologous protein 1	Q99653	0.08026	0.02227	0.000332
305	15608-5	SL018792	KS6B1	Ribosomal protein S6 kinase beta-1	P23443	-0.06582	0.01827	0.000335
306	15513-108	SL003260	Prostasin	Prostasin	Q16651	0.05172	0.01437	0.000337
307	18339-207	SL008674	PSB3	Proteasome subunit beta type-3	P49720	0.07465	0.02073	0.000337
308	9478-69	SL009434	KPRA	Phosphoribosyl pyrophosphate synthase-associated protein 1	Q14558	-0.04846	0.01349	0.000346
309	13620-10	SL016377	ASNA	ATPase ASNA1	O43681	-0.06892	0.01921	0.000353
310	15347-12	SL000440	Hemopexin	Hemopexin	P02790	-0.07123	0.01986	0.000354
311	14063-17	SL000530	OSM	Oncostatin-M	P13725	0.08646	0.02415	0.000365
312	13666-222	SL010449	Carbonic Anhydrase X	Carbonic anhydrase-related protein 10	Q9NS85	-0.04272	0.01195	0.000371
313	5252-33	SL016555	PDE11	Dual 3',5'-cyclic-AMP and -GMP phosphodiesterase 11A	Q9HCR9	-0.04036	0.01129	0.000371
314	16857-2	SL008705	RAB2A	Ras-related protein Rab-2A	P61019	0.04563	0.01278	0.000376
315	18289-16	SL003190	MIP-5	C-C motif chemokine 15	Q16663	0.04826	0.01352	0.000378
316	19263-147	SL007081	IF4E	Eukaryotic translation initiation factor 4E	P06730	-0.03851	0.01079	0.000379
317	8275-31	SL018435	PEAR1	Platelet endothelial aggregation receptor 1	Q5VY43	-0.074	0.02074	0.00038
318	3280-49	SL004661	Aggrecan	Aggrecan core protein	P16112	-0.05949	0.01676	0.000407
319	15472-16	SL017588	LRP11	Low-density lipoprotein receptor-related protein 11	Q86VZ4	0.05387	0.01519	0.000412
320	7141-21	SL015348	MGT4B	Alpha-1,3-mannosyl-glycoprotein 4-beta-N-acetylglucosaminyltransferase B	Q9UQ53	-0.05164	0.01459	0.000423
321	3316-58	SL004466	Heparin cofactor II	Heparin cofactor 2	P05546	0.06405	0.01814	0.000437
322	9754-33	SL006251	Quinone reductase 2	Ribosyldihydronicotinamide dehydrogenase [quinone]	P16083	-0.02527	0.00717	0.00045
323	15526-33	SL007246	GSHB	Glutathione synthetase	P48637	-0.0749	0.02129	0.000459
324	14153-8	SL004139	Ephrin-A3	Ephrin-A3	P52797	-0.06186	0.01765	0.000482
325	13495-48	SL020147	HCAR2	Hydroxycarboxylic acid receptor 2	Q8TDS4	0.04011	0.01145	0.000485
326	18819-21	SL008612	PPIC	Peptidyl-prolyl cis-trans isomerase C	P45877	0.05214	0.01491	0.000496
327	12433-8	SL019709	ARL11	ADP-ribosylation factor-like protein 11	Q969Q4	-0.07529	0.02157	0.000509
328	5358-3	SL008574	OMD	Osteomodulin	Q99983	-0.03082	0.00885	0.000518
329	7905-30	SL018283	HPT	Haptoglobin	P00738	0.02988	0.00857	0.000519
330	8864-59	SL018718	CENPW	Centromere protein W	Q5EE01	0.05944	0.01711	0.00054
331	16890-37	SL012697	ATL1	ADAMTS-like protein 1	Q8N6G6	-0.04253	0.01228	0.000559
332	13109-82	SL008810	NEGR1	Neuronal growth regulator 1	Q7Z3B1	-0.06462	0.01869	0.000573
333	3710-49	SL000268	Angiostatin	Angiostatin	P00747	-0.07271	0.02104	0.000574
334	16583-8	SL020189	AP4A	Bis(5'-nucleosyl)-tetraphosphatase [asymmetrical]	P50583	-0.02503	0.00724	0.000577
335	12759-47	SL004792	DRBP76	Interleukin enhancer-binding factor 3	Q12906	0.07303	0.02115	0.000584
336	6285-71	SL008682	K0152	Malectin	Q14165	-0.03103	0.00899	0.000589
337	5483-1	SL010467	RGMA	Repulsive guidance molecule A	Q96B86	-0.07069	0.02055	0.00061
338	15367-38	SL012736	LPLC1	BPI fold-containing family B member 1	Q8TDL5	-0.02738	0.00797	0.000622
339	7778-104	SL018264	BINCA	Caspase recruitment domain-containing protein 19	Q96LW7	0.08165	0.02385	0.000648
340	14066-49	SL020306	MAGI2	Membrane-associated guanylate kinase, WW and PDZ domain-containing protein 2	Q86UL8	0.06426	0.01878	0.000654
341	18178-13	SL011197	SYSC	Serine--tRNA ligase, cytoplasmic	P49591	0.06397	0.0187	0.000656
342	13431-74	SL020092	F159A	Membrane protein FAM159A	Q6UWV7	0.04625	0.01352	0.000657
343	4232-19	SL003304	IGF-I sR	Insulin-like growth factor 1 receptor	P08069	-0.04897	0.01432	0.000658
344	3186-2	SL002525	C2	Complement C2	P06681	0.07451	0.02184	0.000677
345	6359-50	SL017427	AGO61	Protein O-linked-mannose beta-1,4-N-acetylglucosaminyltransferase 2	Q8NAT1	-0.03716	0.0109	0.000684
346	5070-76	SL003739	DcR3	Tumor necrosis factor receptor superfamily member 6B	O95407	0.09139	0.02682	0.000687
347	15539-15	SL008760	SLIK1	SLIT and NTRK-like protein 1	Q96PX8	-0.03743	0.01103	0.000721
348	9267-2	SL012862	CBPA4	Carboxypeptidase A4	Q9UI42	-0.01954	0.00576	0.00073
349	17156-72	SL006399	DCAK1	Serine/threonine-protein kinase DCLK1	O15075	0.04292	0.01266	0.00073
350	8957-72	SL012771	XTP3B	Endoplasmic reticulum lectin 1	Q96DZ1	0.05378	0.01589	0.000748
351	3445-53	SL004151	IL-15 Ra	Interleukin-15 receptor subunit alpha	Q13261	0.07572	0.02239	0.000754
352	3580-25	SL000249	a1-Antitrypsin	Alpha-1-antitrypsin	P01009	-0.04938	0.01462	0.000763
353	15381-45	SL004120	Discoidin domain receptor 2	Discoidin domain-containing receptor 2	Q16832	0.05529	0.01637	0.000767
354	8469-41	SL000466	IGFBP-2	Insulin-like growth factor-binding protein 2	P18065	-0.02109	0.00625	0.000768
355	14134-49	SL015046	AMGO2	Amphoterin-induced protein 2	Q86SJ2	-0.04879	0.01446	0.000775
356	8007-19	SL000343	Cathepsin B	Cathepsin B	P07858	-0.02886	0.00856	0.000777
357	5879-51	SL009207	Dynactin subunit 2	Dynactin subunit 2	Q13561	0.07758	0.02304	0.000794
358	4145-58	SL004359	Neurotrophin-3	Neurotrophin-3	P20783	-0.04641	0.01379	0.000797
359	13013-41	SL019524	PRKN2	E3 ubiquitin-protein ligase parkin	O60260	0.06019	0.01789	0.000802
360	19376-74	SL008101	NNMT	Nicotinamide N-methyltransferase	P40261	0.04633	0.0138	0.000823
361	12644-63	SL019828	PURA2	Adenylosuccinate synthetase isozyme 2	P30520	0.03191	0.00951	0.000824
362	12712-9	SL019881	HM20A	High mobility group protein 20A	Q9NP66	0.0916	0.02729	0.000825
363	5867-60	SL008008	ARGI1	Arginase-1	P05089	-0.03465	0.01033	0.000827
364	10562-42	SL015086	NETO2	Neuropilin and tolloid-like protein 2	Q8NC67	0.0377	0.01124	0.000835
365	11354-21	SL006829	Phospholipase C-beta-1	1-phosphatidylinositol 4,5-bisphosphate phosphodiesterase beta-1	Q9NQ66	-0.03503	0.01045	0.000835
366	3143-3	SL002524	sCD4	T-cell surface glycoprotein CD4	P01730	0.11217	0.0335	0.000851
367	10396-6	SL003755	Mcl-1	Induced myeloid leukemia cell differentiation protein Mcl-1	Q07820	0.04064	0.01215	0.000862
368	18901-26	SL021233	HS71B	Heat shock 70 kDa protein 1B	P0DMV9	0.04499	0.01347	0.000878
369	8265-225	SL013037	LAP2B	Lamina-associated polypeptide 2, isoforms beta/gamma	P42167	0.03427	0.01028	0.000894
370	3329-14	SL004515	PGRP-S	Peptidoglycan recognition protein 1	O75594	0.02469	0.00743	0.000928
371	12479-50	SL014768	KAP1	cAMP-dependent protein kinase type I-beta regulatory subunit	P31321	0.04543	0.01369	0.00095
372	10908-2	SL017992	GLT13	Polypeptide N-acetylgalactosaminyltransferase 13	Q8IUC8	-0.06196	0.01871	0.000969
373	17419-17	SL013289	TES	Testin	Q9UGI8	-0.06759	0.02046	0.000997
374	18218-48	SL010856	CB032	CB1 cannabinoid receptor-interacting protein 1	Q96F85	-0.01872	0.00567	0.00101
375	12475-48	SL019722	CLIC5	Chloride intracellular channel protein 5	Q9NZA1	-0.03842	0.01165	0.00101
376	10754-113	SL005237	Prokineticin-2	Prokineticin-2	Q9HC23	0.01878	0.00569	0.001011
377	5837-49	SL004714	LIF sR	Leukemia inhibitory factor receptor	P42702	-0.04945	0.01504	0.001049
378	15544-25	SL003919	kallikrein 14	Kallikrein-14	Q9P0G3	-0.03164	0.00963	0.00106
379	17766-5	SL004552	NCF-1	Neutrophil cytosol factor 1	P14598	0.02921	0.00889	0.00106
380	10876-300	SL018839	BRAT1	BRCA1-associated ATM activator 1	Q6PJG6	-0.06664	0.0203	0.00107
381	6603-18	SL012426	KALM	Anosmin-1	P23352	0.04825	0.01469	0.00107
382	12894-3	SL019946	PAXI1	PAX-interacting protein 1	Q6ZW49	0.06397	0.01948	0.00107
383	6543-182	SL012472	PRRP	Prolactin-releasing peptide	P81277	0.05886	0.01793	0.001073
384	11614-29	SL013071	ERH	Enhancer of rudimentary homolog	P84090	0.04353	0.01327	0.001083
385	6472-40	SL002545	GP100	Melanocyte protein PMEL	P40967	-0.0261	0.00796	0.00109
386	4970-55	SL000339	carbonic anhydrase II	Carbonic anhydrase 2	P00918	0.07246	0.02212	0.001098
387	17816-58	SL020927	NCALD	Neurocalcin-delta	P61601	-0.08062	0.02461	0.0011
388	3083-71	SL005233	XEDAR	Tumor necrosis factor receptor superfamily member 27	Q9HAV5	0.07153	0.02188	0.001125
389	10627-87	SL007366	APLP2	Amyloid-like protein 2	Q06481	0.04552	0.01393	0.001132
390	18241-18	SL020919	HEM6	Oxygen-dependent coproporphyrinogen-III oxidase, mitochondrial	P36551	-0.03299	0.01013	0.00117
391	18381-16	SL004755	ALDH-E2	Aldehyde dehydrogenase, mitochondrial	P05091	0.03999	0.01228	0.001172
392	11302-237	SL008783	TENR	Tenascin-R	Q92752	-0.05446	0.01673	0.001175
393	5364-7	SL007336	SET	Protein SET	Q01105	-0.07091	0.02179	0.00118
394	17699-43	SL015589	TIMELESS	Protein timeless homolog	Q9UNS1	-0.07083	0.02175	0.00118
395	3302-58	SL007049	CYTF	Cystatin-F	O76096	0.02648	0.00816	0.001224
396	7918-114	SL005114	Amylase, alpha 1A	Alpha-amylase 1	P04745	-0.02206	0.00681	0.001245
397	11825-27	SL013877	PRGC1	Peroxisome proliferator-activated receptor gamma coactivator 1-alpha	Q9UBK2	0.0912	0.02816	0.001251
398	7787-25	SL018231	LIRA5	Leukocyte immunoglobulin-like receptor subfamily A member 5	A6NI73	0.0473	0.01461	0.001254
399	19601-15	SL019725	ASB9	Ankyrin repeat and SOCS box protein 9	Q96DX5	0.02996	0.00926	0.001255
400	13090-17	SL004827	S100A6	Protein S100-A6	P06703	-0.02496	0.00773	0.00128
401	8099-42	SL009401	SPON2	Spondin-2	Q9BUD6	0.03495	0.01082	0.00129
402	9363-11	SL017420	CX048	Cancer/testis antigen 55	Q8WUE5	0.06917	0.02142	0.001292
403	9282-12	SL009427	CRIS2	Cysteine-rich secretory protein 2	P16562	-0.0252	0.00781	0.0013
404	5316-54	SL000558	Prothrombin	Prothrombin	P00734	-0.07219	0.02241	0.00132
405	11388-75	SL001690	HE4	WAP four-disulfide core domain protein 2	Q14508	0.03779	0.01176	0.00135
406	19193-18	SL013059	PFD3	Prefoldin subunit 3	P61758	-0.05162	0.01606	0.00135
407	8326-63	SL003752	SIGIRR	Single Ig IL-1-related receptor	Q6IA17	-0.0528	0.01646	0.001386
408	8231-122	SL003321	VEGF sR1	Vascular endothelial growth factor receptor 1	P17948	-0.03605	0.01124	0.001395
409	2602-2	SL001996	Angiopoietin-2	Angiopoietin-2	O15123	0.0316	0.00988	0.00143
410	17138-8	SL005253	GST A1-1	Glutathione S-transferase A1	P08263	0.04638	0.01449	0.00143
411	6609-22	SL008878	CN37	2',3'-cyclic-nucleotide 3'-phosphodiesterase	P09543	-0.02745	0.00858	0.00144
412	19290-5	SL008856	HPRT	Hypoxanthine-guanine phosphoribosyltransferase	P00492	-0.03953	0.01236	0.00144
413	4158-54	SL000613	uPA	Urokinase-type plasminogen activator	P00749	-0.04679	0.01465	0.00145
414	17346-61	SL012716	FDSCP	Follicular dendritic cell secreted peptide	Q8NFU4	-0.04484	0.01404	0.001453
415	19287-59	SL007009	DENR	Density-regulated protein	O43583	-0.03404	0.01068	0.00149
416	18921-30	SL007331	PHEX	Phosphate-regulating neutral endopeptidase	P78562	-0.05828	0.01831	0.00151
417	12803-9	SL019911	ZN329	Zinc finger protein 329	Q86UD4	0.076	0.0239	0.001528
418	19118-47	SL013229	OSTF1	Osteoclast-stimulating factor 1	Q92882	0.06514	0.0205	0.001543
419	4541-49	SL014092	CDON	Cell adhesion molecule-related/down-regulated by oncogenes	Q4KMG0	-0.05156	0.01624	0.00155
420	6281-51	SL017399	SIA4B	CMP-N-acetylneuraminate-beta-galactosamide-alpha-2,3-sialyltransferase 2	Q16842	0.04257	0.01341	0.00155
421	9386-42	SL010981	TTC9B	Tetratricopeptide repeat protein 9B	Q8N6N2	-0.06429	0.02024	0.00155
422	5363-51	SL010470	Semaphorin 3E	Semaphorin-3E	O15041	-0.02313	0.00729	0.00157
423	18376-19	SL004734	Myosin light chain 1	Myosin light chain 3	P08590	0.01687	0.00532	0.00158
424	18329-4	SL016402	PRPS2	Ribose-phosphate pyrophosphokinase 2	P11908	-0.03374	0.01065	0.00158
425	18191-23	SL013039	RANG	Ran-specific GTPase-activating protein	P43487	-0.0343	0.01083	0.00159
426	9321-400	SL007093	NMB	Neuromedin-B	P08949	0.05111	0.01615	0.001606
427	18891-98	SL014773	GBP2	Guanylate-binding protein 2	P32456	0.02803	0.00886	0.001617
428	9369-174	SL014109	NGL1	Leucine-rich repeat-containing protein 4C	Q9HCJ2	-0.06008	0.01899	0.00162
429	7922-5	SL002782	Adrenomedullin	Adrenomedullin	P35318	0.0643	0.02033	0.001623
430	8480-29	SL006527	FBLN3	EGF-containing fibulin-like extracellular matrix protein 1	Q12805	0.05501	0.01741	0.00163
431	12352-70	SL019698	ARRD3	Arrestin domain-containing protein 3	Q96B67	0.03992	0.01265	0.00166
432	17704-74	SL011275	HS105	Heat shock protein 105 kDa	Q92598	0.04382	0.0139	0.001677
433	10889-2	SL017998	MRAP2	Melanocortin-2 receptor accessory protein 2	Q96G30	0.03606	0.01146	0.00171
434	11401-181	SL019468	RN146	E3 ubiquitin-protein ligase RNF146	Q9NTX7	-0.08715	0.02771	0.001721
435	11708-2	SL007868	LCN1	Lipocalin-1	P31025	-0.06587	0.02096	0.00174
436	2925-9	SL000006	PAI-1	Plasminogen activator inhibitor 1	P05121	0.01583	0.00504	0.00175
437	5383-14	SL004671	BAFF Receptor	Tumor necrosis factor receptor superfamily member 13C	Q96RJ3	0.04424	0.01413	0.001799
438	9876-20	SL004727	aldolase C	Fructose-bisphosphate aldolase C	P09972	-0.03875	0.01243	0.00188
439	3378-49	SL000064	Kallikrein 7	Kallikrein-7	P49862	-0.03851	0.01236	0.001895
440	12678-66	SL013011	SNRPA	U1 small nuclear ribonucleoprotein A	P09012	0.04485	0.0144	0.00191
441	3449-58	SL004876	Kallistatin	Kallistatin	P29622	-0.07175	0.02307	0.00194
442	19207-119	SL006494	ADK	Adenosine kinase	P55263	-0.03167	0.01021	0.00198
443	9018-38	SL018668	PCD10	Protocadherin-10	Q9P2E7	-0.03338	0.01076	0.00198
444	18386-36	SL008860	GLRX1	Glutaredoxin-1	P35754	0.06259	0.02017	0.00199
445	19242-21	SL011167	PFD1	Prefoldin subunit 1	O60925	0.08179	0.02639	0.00201
446	5735-54	SL017110	C1GLC	C1GALT1-specific chaperone 1	Q96EU7	-0.06912	0.02233	0.00203
447	13614-6	SL003777	CREB-binding protein	CREB-binding protein	Q92793	0.04824	0.0156	0.00205
448	15637-38	SL014089	SORC3	VPS10 domain-containing receptor SorCS3	Q9UPU3	-0.08964	0.02899	0.002058
449	6525-17	SL012566	DUSP13	Dual specificity protein phosphatase 13 isoform A	Q6B8I1	-0.03356	0.01087	0.002094
450	16307-22	SL005231	UNC5H4	Netrin receptor UNC5D	Q6UXZ4	-0.03262	0.01057	0.0021
451	2278-61	SL000592	TIMP-2	Metalloproteinase inhibitor 2	P16035	-0.06334	0.02054	0.00211
452	12483-62	SL007576	RORB	Nuclear receptor ROR-beta	Q92753	-0.06619	0.02148	0.00213
453	18313-4	SL009121	Asparaginase-like protein 1	Isoaspartyl peptidase/L-asparaginase	Q7L266	0.08216	0.02671	0.00216
454	4785-30	SL000347	CBG	Corticosteroid-binding globulin	P08185	-0.07284	0.02367	0.00216
455	8229-1	SL018440	GXLT1	Glucoside xylosyltransferase 1	Q4G148	-0.04093	0.01331	0.00217
456	5337-64	SL004131	B7-2	T-lymphocyte activation antigen CD86	P42081	-0.05954	0.01936	0.00218
457	11360-39	SL009588	RRM1	Ribonucleoside-diphosphate reductase large subunit	P23921	-0.01195	0.00389	0.002213
458	8382-47	SL010504	MAPK5	MAP kinase-activated protein kinase 5	Q8IW41	-0.01586	0.00517	0.00223
459	8768-4	SL005248	Bcl-10	B-cell lymphoma/leukemia 10	O95999	-0.07617	0.02486	0.00226
460	7228-2	SL018113	SIA7F	Alpha-N-acetylgalactosaminide alpha-2,6-sialyltransferase 6	Q969X2	-0.04337	0.01419	0.0023
461	2597-8	SL000002	VEGF	Vascular endothelial growth factor A	P15692	0.06514	0.02132	0.002316
462	11315-148	SL013714	PPM1D	Protein phosphatase 1D	O15297	0.07166	0.02346	0.00233
463	8699-43	SL017465	CRIM1	Cysteine-rich motor neuron 1 protein	Q9NZV1	0.06329	0.02073	0.002333
464	11356-19	SL019423	DGC14	Protein DGCR14	Q96DF8	0.07993	0.02619	0.00235
465	7628-40	SL012774	CREL1	Cysteine-rich with EGF-like domain protein 1	Q96HD1	0.03681	0.01207	0.002368
466	12713-365	SL014816	RGS19	Regulator of G-protein signaling 19	P49795	0.04958	0.01635	0.002497
467	4775-34	SL005572	Gelsolin	Gelsolin	P06396	-0.05489	0.0181	0.002498
468	6713-4	SL017588	LRP11	Low-density lipoprotein receptor-related protein 11	Q86VZ4	0.02994	0.00987	0.0025
469	5262-57	SL014470	BCAR3	Breast cancer anti-estrogen resistance protein 3	O75815	0.068	0.02243	0.00251
470	18842-24	SL014870	UB2D2	Ubiquitin-conjugating enzyme E2 D2	P62837	0.05414	0.01787	0.002523
471	4673-13	SL000087	IL-6	Interleukin-6	P05231	0.06016	0.0199	0.00259
472	4930-21	SL005789	Stanniocalcin-1	Stanniocalcin-1	P52823	0.03997	0.01323	0.00259
473	9870-17	SL011183	SYWC	Tryptophan--tRNA ligase, cytoplasmic	P23381	-0.03942	0.01305	0.0026
474	8397-147	SL018482	QSOX2	Sulfhydryl oxidase 2	Q6ZRP7	-0.03042	0.01008	0.00262
475	9191-8	SL002602	Trefoil factor 2	Trefoil factor 2	Q03403	0.02635	0.00874	0.002632
476	14227-21	SL008040	MYL6B	Myosin light chain 6B	P14649	0.03592	0.01191	0.00265
477	6425-87	SL007616	MMP19	Matrix metalloproteinase-19	Q99542	0.03916	0.01301	0.00268
478	4920-10	SL000510	Lysozyme	Lysozyme C	P61626	0.03869	0.01286	0.002704
479	15693-9	SL000008	PgR	Progesterone receptor	P06401	0.04	0.01331	0.002732
480	8794-13	SL008734	DPEP1	Dipeptidase 1	P16444	-0.03743	0.01246	0.00275
481	8795-48	SL000600	TR	Transferrin receptor protein 1	P02786	0.03542	0.01181	0.00279
482	9398-30	SL012858	GALP	Galanin-like peptide	Q9UBC7	0.06004	0.02004	0.002815
483	8929-7	SL018696	BDP1	Transcription factor TFIIIB component B'' homolog	A6H8Y1	0.05413	0.01808	0.002836
484	15452-5	SL000246	5'-Nucleotidase	5'-Nucleotidase	P21589	-0.03967	0.01326	0.00285
485	7863-50	SL008875	PGRC1	Membrane-associated progesterone receptor component 1	O00264	0.04399	0.01471	0.00287
486	17456-53	SL010628	GOLM1	Golgi membrane protein 1	Q8NBJ4	0.02664	0.00892	0.0029
487	12721-4	SL019891	TAXB1	Tax1-binding protein 1	Q86VP1	0.07052	0.02362	0.00292
488	9402-18	SL017500	DCBD1	Discoidin, CUB and LCCL domain-containing protein 1	Q8N8Z6	0.08918	0.02988	0.002929
489	12332-7	SL019680	EF2K	Eukaryotic elongation factor 2 kinase	O00418	0.01515	0.00508	0.002958
490	10977-55	SL017252	UCMA	Unique cartilage matrix-associated protein	Q8WVF2	-0.03139	0.01055	0.003009
491	15540-6	SL000649	Vimentin	Vimentin	P08670	0.05019	0.01687	0.003021
492	16914-104	SL001743	sCD14	Monocyte differentiation antigen CD14, soluble	P08571	-0.0617	0.02075	0.00303
493	14150-7	SL005177	IL-1F6	Interleukin-36 alpha	Q9UHA7	0.015	0.00505	0.00305
494	12612-37	SL008624	PSB1	Proteasome subunit beta type-1	P20618	0.03379	0.0114	0.003114
495	12851-5	SL019921	DPOLM	DNA-directed DNA/RNA polymerase mu	Q9NP87	0.05639	0.01906	0.003175
496	8587-21	SL012570	ISK52	Serine protease inhibitor Kazal-type 14	Q6IE38	0.04885	0.01652	0.0032
497	5628-21	SL012850	SEM3G	Semaphorin-3G	Q9NS98	-0.05078	0.01719	0.003219
498	17692-2	SL006193	BT3A3	Butyrophilin subfamily 3 member A3	O00478	0.03239	0.01097	0.00322
499	17474-106	SL020114	YETS4	YEATS domain-containing protein 4	O95619	0.10509	0.03557	0.003221
500	5066-134	SL014270	CLM6	CMRF35-like molecule 6	Q08708	0.03891	0.01319	0.003253
501	12546-1	SL014839	SMTN	Smoothelin	P53814	0.02053	0.00696	0.003263
502	3366-51	SL006550	ECM1	Extracellular matrix protein 1	Q16610	-0.04281	0.01454	0.00332
503	11390-24	SL004870	Carbonic Anhydrase VIII	Carbonic anhydrase-related protein	P35219	-0.04708	0.01605	0.003436
504	19353-25	SL015055	OSTM1	Osteopetrosis-associated transmembrane protein 1	Q86WC4	-0.1117	0.03806	0.003436
505	2567-5	SL003328	Factor I	Complement factor I	P05156	0.08275	0.02821	0.003442
506	13961-18	SL020291	KIF3A	Kinesin-like protein KIF3A	Q9Y496	0.05647	0.01926	0.003465
507	6351-55	SL017426	CD79B	B-cell antigen receptor complex-associated protein beta chain	P40259	-0.06891	0.02353	0.003502
508	12477-42	SL019734	TSN	Translin	Q15631	-0.02419	0.00826	0.00351
509	18276-34	SL021021	TCL1B	T-cell leukemia/lymphoma protein 1B	O95988	0.08318	0.02844	0.00354
510	9368-64	SL017470	LRTM1	Leucine-rich repeat and transmembrane domain-containing protein 1	Q9HBL6	-0.07677	0.02633	0.003639
511	15631-18	SL014708	PSG1	Pregnancy-specific beta-1-glycoprotein 1	P11464	0.04164	0.0143	0.00368
512	11158-40	SL019326	BICR1	Bicaudal D-related protein 1	Q6ZP65	0.09935	0.03414	0.003715
513	3905-62	SL008143	UBE2N	Ubiquitin-conjugating enzyme E2 N	P61088	-0.03643	0.01252	0.00372
514	3505-6	SL000507	Lymphotoxin a1/b2	Lymphotoxin alpha1:beta2	P01374|Q06643	-0.0414	0.01424	0.00374
515	8237-56	SL012617	SOSD1	Sclerostin domain-containing protein 1	Q6X4U4	-0.0738	0.0254	0.00377
516	5757-45	SL017107	GNAS3	Neuroendocrine secretory protein 55	O95467	0.08918	0.0307	0.003772
517	11653-69	SL019569	SC6A9	Sodium- and chloride-dependent glycine transporter 1	P48067	-0.07127	0.02454	0.00378
518	9848-22	SL000391	Cyclin H	Cyclin-H	P51946	0.05561	0.01917	0.003838
519	2743-5	SL005220	Sonic Hedgehog	Sonic hedgehog protein	Q15465	-0.02789	0.00962	0.00384
520	13530-5	SL020120	UR2R	Urotensin-2 receptor	Q9UKP6	0.08798	0.03036	0.003862
521	13944-3	SL000578	SULT 1A3	Sulfotransferase 1A3	P0DMM9	-0.01606	0.00554	0.00387
522	13552-7	SL010879	SWP70	Switch-associated protein 70	Q9UH65	-0.04493	0.01552	0.003882
523	12990-39	SL005017	MAP3K3	Mitogen-activated protein kinase kinase kinase 3	Q99759	0.05581	0.01927	0.003888
524	10361-25	SL014684	OAS1	2'-5'-oligoadenylate synthase 1	P00973	0.07494	0.02593	0.00395
525	3035-80	SL004354	IL-19	Interleukin-19	Q9UHD0	-0.04093	0.01417	0.003971
526	2614-28	SL004140	Ephrin-A4	Ephrin-A4	P52798	0.05646	0.01958	0.004047
527	13093-6	SL005430	SECTM1	Secreted and transmembrane protein 1	Q8WVN6	0.05418	0.0188	0.00405
528	17342-13	SL012732	AGR3	Anterior gradient protein 3	Q8TD06	0.01255	0.00435	0.004052
529	8394-56	SL004559	RNase 2	Non-secretory ribonuclease	P10153	0.06952	0.02416	0.004113
530	3488-64	SL000342	Catalase	Catalase	P04040	-0.01586	0.00552	0.00414
531	12677-164	SL006530	FLII	Protein flightless-1 homolog	Q13045	0.03477	0.01209	0.004145
532	2201-17	SL000403	Endostatin	Endostatin	P39060	0.04501	0.01566	0.004157
533	19112-2	SL013231	TCAL3	Transcription elongation factor A protein-like 3	Q969E4	0.04549	0.01583	0.004174
534	9185-15	SL008591	TFF1	Trefoil factor 1	P04155	-0.01603	0.00558	0.00418
535	10575-31	SL018139	PUF60	Poly(U)-binding-splicing factor PUF60	Q9UHX1	0.04969	0.01734	0.004271
536	5660-51	SL003672	SOD3	Extracellular superoxide dismutase [Cu-Zn]	P08294	-0.03838	0.0134	0.00428
537	13460-4	SL012363	CHAD	Chondroadherin	O15335	-0.02298	0.00803	0.004319
538	9316-67	SL012843	WFDC1	WAP four-disulfide core domain protein 1	Q9HC57	0.03284	0.01148	0.00432
539	5264-65	SL003520	calreticulin	Calreticulin	P27797	0.06565	0.02296	0.004352
540	12333-87	SL010958	RPIA	Ribose-5-phosphate isomerase	P49247	-0.02977	0.01042	0.00436
541	5349-69	SL006970	DLL1	Delta-like protein 1	O00548	0.05736	0.02007	0.00437
542	19150-20	SL010935	KPRB	Phosphoribosyl pyrophosphate synthase-associated protein 2	O60256	-0.02376	0.00832	0.00441
543	4162-54	SL000601	Transferrin	Serotransferrin	P02787	-0.06795	0.02384	0.00447
544	11104-13	SL003340	YKL-40	Chitinase-3-like protein 1	P36222	0.00865	0.00304	0.00452
545	3738-54	SL002684	CSF-1	Macrophage colony-stimulating factor 1	P09603	0.05298	0.01862	0.004539
546	10085-25	SL001714	STAR	Steroidogenic acute regulatory protein, mitochondrial	P49675	0.04728	0.01663	0.00458
547	10086-39	SL018882	CBS	Cystathionine beta-synthase	P35520	0.04456	0.01571	0.00467
548	2948-58	SL005168	Growth hormone receptor	Growth hormone receptor	P10912	0.02457	0.00866	0.00467
549	18232-42	SL011212	PI42B	Phosphatidylinositol 5-phosphate 4-kinase type-2 beta	P78356	-0.02412	0.00851	0.00472
550	7861-9	SL008955	ROR2	Tyrosine-protein kinase transmembrane receptor ROR2	Q01974	0.0389	0.01374	0.00476
551	12554-10	SL013725	RA51D	DNA repair protein RAD51 homolog 4	O75771	-0.03169	0.0112	0.00478
552	5340-24	SL003717	Caspase-10	Caspase-10	Q92851	0.06068	0.02145	0.004784
553	4543-65	SL014048	CONA1	Collagen alpha-1(XXIII) chain	Q86Y22	0.09092	0.03221	0.004875
554	5430-66	SL008967	SHPS1	Tyrosine-protein phosphatase non-receptor type substrate 1	P78324	0.02627	0.00932	0.00496
555	9823-2	SL013732	DYR	Dihydrofolate reductase	P00374	0.05582	0.01982	0.004981
556	3585-54	SL009341	BASI	Basigin	P35613	0.07001	0.02487	0.004986
557	4834-61	SL002654	Epithelial cell kinase	Ephrin type-A receptor 2	P29317	0.03646	0.01296	0.00501
558	8973-23	SL018774	FCRL4	Fc receptor-like protein 4	Q96PJ5	-0.02059	0.00733	0.0051
559	16070-7	SL004652	WIF-1	Wnt inhibitory factor 1	Q9Y5W5	-0.05105	0.01819	0.005124
560	7203-125	SL008366	RFNG	Beta-1,3-N-acetylglucosaminyltransferase radical fringe	Q9Y644	-0.11059	0.03943	0.00516
561	11530-37	SL010978	HEM3	Porphobilinogen deaminase	P08397	-0.01578	0.00563	0.00519
562	12879-5	SL003759	p107	Retinoblastoma-like protein 1	P28749	0.0627	0.02238	0.005207
563	9504-19	SL008535	RB27A	Ras-related protein Rab-27A	P51159	-0.03931	0.01404	0.005243
564	12656-1	SL019807	KLC1	Kinesin light chain 1	Q07866	-0.01232	0.0044	0.005251
565	7180-114	SL018074	IFN14	Interferon alpha-14	P01570	-0.11039	0.03947	0.00529
566	8888-33	SL018720	CX068	Small integral membrane protein 9	A6NGZ8	0.0422	0.01514	0.00543
567	12438-127	SL014754	3MG	DNA-3-methyladenine glycosylase	P29372	0.05327	0.01911	0.00544
568	11201-19	SL019343	TRUA	tRNA pseudouridine synthase A, mitochondrial	Q9Y606	-0.06464	0.02321	0.005482
569	12478-15	SL008862	RL30	60S ribosomal protein L30	P62888	0.02624	0.00943	0.00549
570	11171-25	SL005845	filamin A	Filamin-A	P21333	0.0317	0.0114	0.005551
571	5004-69	SL007453	MK11	Mitogen-activated protein kinase 11	Q15759	0.04291	0.01544	0.00557
572	14583-49	SL004357	Myostatin	Growth/differentiation factor 8	O14793	-0.05912	0.02129	0.005604
573	12020-39	SL010883	PMGE	Bisphosphoglycerate mutase	P07738	-0.01344	0.00486	0.00582
574	12991-49	SL019483	CUL9	Cullin-9	Q8IWT3	0.04147	0.015	0.005834
575	3396-54	SL000565	Renin	Renin	P00797	0.01275	0.00461	0.00585
576	13481-24	SL020143	TCEA2	Transcription elongation factor A protein 2	Q15560	0.07858	0.02844	0.005857
577	6998-106	SL005528	HAAH	Aspartyl/asparaginyl beta-hydroxylase	Q12797	-0.06087	0.02203	0.005861
578	19199-3	SL014831	RPB11	DNA-directed RNA polymerase II subunit RPB11-a	P52435	0.07702	0.0279	0.005907
579	8759-29	SL002622	a1,4-Galactosyltransferase	Lactosylceramide 4-alpha-galactosyltransferase	Q9NPC4	-0.03313	0.01201	0.005922
580	11205-10	SL004571	Integrin beta-7	Integrin beta-7	P26010	0.04021	0.01458	0.005931
581	6054-6	SL012391	NXPH3	Neurexophilin-3	O95157	0.05288	0.01923	0.00609
582	13486-9	SL020155	PKD2	Polycystin-2	Q13563	-0.10759	0.03913	0.006103
583	5734-13	SL004803	nectin-4	Nectin-4	Q96NY8	0.05101	0.01857	0.00615
584	17398-55	SL004627	HO-1	Heme oxygenase 1	P09601	-0.03422	0.01249	0.00628
585	2835-1	SL004301	Ku70	X-ray repair cross-complementing protein 6	P12956	0.03883	0.01418	0.006295
586	18172-71	SL021360	ASF1A	Histone chaperone ASF1A	Q9Y294	0.09302	0.034	0.006366
587	3855-56	SL004919	Peroxiredoxin-1	Peroxiredoxin-1	Q06830	-0.02419	0.00885	0.00637
588	9087-8	SL018837	NHLC3	NHL repeat-containing protein 3	Q5JS37	-0.04551	0.01665	0.006403
589	18294-26	SL007245	SOX2	Transcription factor SOX-2	P48431	0.06015	0.02202	0.00645
590	13986-6	SL010800	LANC1	LanC-like protein 1	O43813	-0.02254	0.00826	0.00649
591	8991-115	SL018774	FCRL4	Fc receptor-like protein 4	Q96PJ5	-0.03382	0.01241	0.006561
592	19280-29	SL021214	UB2D3	Ubiquitin-conjugating enzyme E2 D3	P61077	0.05207	0.01912	0.006586
593	8040-9	SL015848	LEMD1	LEM domain-containing protein 1	Q68G75	0.07446	0.02733	0.00659
594	10089-7	SL019244	ASML	N-acetylserotonin O-methyltransferase-like protein	O95671	-0.03563	0.01309	0.00661
595	12575-30	SL008027	C1TC	C-1-tetrahydrofolate synthase, cytoplasmic	P11586	-0.01912	0.00703	0.00663
596	6605-17	SL005608	IGFALS	Insulin-like growth factor-binding protein complex acid labile subunit	P35858	-0.03919	0.0144	0.00663
597	6899-37	SL018031	PHS2	Pterin-4-alpha-carbinolamine dehydratase 2	Q9H0N5	-0.01434	0.00528	0.00669
598	9751-72	SL004597	NSEP1	Nuclease-sensitive element-binding protein 1	P67809	0.02262	0.00832	0.0067
599	4866-59	SL004160	TrkB	BDNF/NT-3 growth factors receptor	Q16620	-0.03649	0.01343	0.00673
600	12476-50	SL013278	TIGAR	Fructose-2,6-bisphosphatase TIGAR	Q9NQ88	0.08026	0.02955	0.006759
601	2968-61	SL004686	TNFSF15	Tumor necrosis factor ligand superfamily member 15	O95150	0.04813	0.01774	0.006807
602	17702-53	SL000606	UGT 1A1	UDP-glucuronosyltransferase 1-1	P22309	0.04593	0.01693	0.006812
603	5740-17	SL013095	ROBO1	Roundabout homolog 1	Q9Y6N7	-0.04253	0.0157	0.00688
604	10608-9	SL012418	HIS1	Histatin-1	P15515	0.03641	0.01344	0.006905
605	19503-2	SL007970	SNX3	Sorting nexin-3	O60493	0.02564	0.00947	0.006918
606	17327-3	SL017270	CNPY3	Protein canopy homolog 3	Q9BT09	0.02294	0.00848	0.006985
607	12875-28	SL019923	UBTD2	Ubiquitin domain-containing protein 2	Q8WUN7	0.08814	0.0326	0.006997
608	16755-195	SL004675	GDF-3	Growth/differentiation factor 3	Q9NR23	0.03986	0.01475	0.00701
609	11163-7	SL019316	F162B	Protein FAM162B	Q5T6X4	0.08392	0.03104	0.007012
610	11352-42	SL006679	TITIN	Titin	Q8WZ42	0.04801	0.01776	0.00702
611	5410-53	SL007295	CAD15	Cadherin-15	P55291	0.04714	0.0175	0.007189
612	2851-63	SL000320	C5a	C5a anaphylatoxin	P01031	0.04633	0.0172	0.007226
613	5730-60	SL004000	BRAK	C-X-C motif chemokine 14	O95715	0.06558	0.02443	0.007425
614	5632-6	SL012846	CRAC1	Cartilage acidic protein 1	Q9NQ79	-0.02848	0.01061	0.00744
615	6039-24	SL017254	CRHBP	Corticotropin-releasing factor-binding protein	P24387	0.04276	0.01594	0.007449
616	5620-13	SL008812	AMD	Peptidyl-glycine alpha-amidating monooxygenase	P19021	-0.05747	0.02143	0.00747
617	12860-7	SL006617	cAMP-regulated phosphoprotein 21	cAMP-regulated phosphoprotein 21	Q9UBL0	0.06808	0.02539	0.007483
618	11117-2	SL009460	SPT20	Spermatogenesis-associated protein 20	Q8TB22	0.03017	0.01126	0.00752
619	3773-15	SL003200	sTie-2	Angiopoietin-1 receptor, soluble	Q02763	-0.04444	0.0166	0.007557
620	9995-6	SL013164	DUT	Deoxyuridine 5'-triphosphate nucleotidohydrolase, mitochondrial	P33316	0.02988	0.01117	0.007592
621	6550-4	SL010843	ICAM4	Intercellular adhesion molecule 4	Q14773	-0.02176	0.00813	0.007615
622	13694-24	SL005226	TSLP R	Cytokine receptor-like factor 2	Q9HC73	-0.05451	0.02039	0.007657
623	8358-30	SL005000	Peroxiredoxin-3	Thioredoxin-dependent peroxide reductase, mitochondrial	P30048	-0.02921	0.01094	0.00774
624	3220-40	SL010378	RET	Proto-oncogene tyrosine-protein kinase receptor Ret	P07949	0.02726	0.01021	0.00774
625	5062-60	SL011100	CD226	CD226 antigen	Q15762	0.08063	0.03023	0.007803
626	5756-66	SL008518	PAPP2	Pappalysin-2	Q9BXP8	0.06586	0.02469	0.007806
627	8597-1	SL015300	TMEM9	Transmembrane protein 9	Q9P0T7	-0.04691	0.0176	0.00784
628	9171-11	SL016969	CSRP3	Cysteine and glycine-rich protein 3	P50461	0.02906	0.01091	0.00789
629	18833-76	SL011227	PEA15	Astrocytic phosphoprotein PEA-15	Q15121	0.03381	0.01271	0.00795
630	19173-5	SL011267	ZFAN1	AN1-type zinc finger protein 1	Q8TCF1	-0.02025	0.00763	0.008129
631	11138-16	SL006056	RUNX3	Runt-related transcription factor 3	Q13761	0.08249	0.03109	0.008133
632	15470-11	SL005383	Hexosaminidase B	Beta-hexosaminidase subunit beta	P07686	0.0256	0.00966	0.008196
633	7980-72	SL018338	B3GN2	N-acetyllactosaminide beta-1,3-N-acetylglucosaminyltransferase 2	Q9NY97	-0.05903	0.0223	0.008272
634	11486-26	SL019479	ZN174	Zinc finger protein 174	Q15697	0.07605	0.02874	0.008305
635	3323-37	SL004610	LRP8	Low-density lipoprotein receptor-related protein 8	Q14114	-0.04392	0.01661	0.00834
636	2705-5	SL003197	TECK	C-C motif chemokine 25	O15444	0.01624	0.00614	0.00835
637	16875-13	SL019553	MGN2	Protein mago nashi homolog 2	Q96A72	-0.0379	0.01434	0.00836
638	7891-45	SL000609	UGT 1A6	UDP-glucuronosyltransferase 1-6	P19224	0.04553	0.01723	0.008379
639	3041-55	SL008416	MRC2	C-type mannose receptor 2	Q9UBG0	-0.0425	0.01609	0.00841
640	3457-57	SL005084	Periostin	Periostin	Q15063	-0.0296	0.01121	0.008429
641	15579-26	SL008780	ENPP6	Ectonucleotide pyrophosphatase/phosphodiesterase family member 6	Q6UWR7	-0.06115	0.02317	0.00847
642	13655-34	SL005695	Nucleolin	Nucleolin	P19338	0.06417	0.02431	0.008473
643	14291-53	SL019710	AGAP2	Arf-GAP with GTPase, ANK repeat and PH domain-containing protein 2	Q99490	-0.024	0.0091	0.008506
644	16773-29	SL012672	SCUB3	Signal peptide, CUB and EGF-like domain-containing protein 3	Q8IX30	-0.04589	0.01742	0.00858
645	12682-5	SL019824	KAT3	Kynurenine--oxoglutarate transaminase 3	Q6YP21	-0.0321	0.01219	0.00864
646	2828-82	SL004645	HAI-1	Kunitz-type protease inhibitor 1	O43278	-0.03223	0.01225	0.008659
647	7245-2	SL018136	CELF2	CUGBP Elav-like family member 2	O95319	0.03663	0.01393	0.00872
648	8918-64	SL014068	FAK2	Protein-tyrosine kinase 2-beta	Q14289	0.04569	0.01747	0.00909
649	8839-4	SL005289	Metaxin-2	Metaxin-2	O75431	0.06862	0.02625	0.0091
650	12707-26	SL008196	DPYL3	Dihydropyrimidinase-related protein 3	Q14195	-0.05046	0.01932	0.00917
651	11468-15	SL019467	RBM19	Probable RNA-binding protein 19	Q9Y4C8	-0.02188	0.00838	0.009179
652	3640-14	SL005263	RAP	alpha-2-macroglobulin receptor-associated protein	P30533	-0.04979	0.01906	0.0092
653	13078-3	SL014793	CETN2	Centrin-2	P41208	0.04735	0.01814	0.009226
654	13501-10	SL020163	S35G2	Solute carrier family 35 member G2	Q8TBE7	0.01851	0.00709	0.009242
655	15324-58	SL005628	Ferritin light chain	Ferritin light chain	P02792	-0.01043	0.004	0.00933
656	3331-8	SL010468	RGMB	RGM domain family member B	Q6NW40	-0.04976	0.0191	0.009351
657	15562-24	SL008667	BGLR	Beta-glucuronidase	P08236	0.01671	0.00642	0.0094
658	12818-159	SL019965	UT2	Urea transporter 2	Q15849	0.03041	0.01168	0.009422
659	11381-56	SL010934	PRPS1	Ribose-phosphate pyrophosphokinase 1	P60891	-0.05162	0.01986	0.00952
660	13595-20	SL020185	THTPA	Thiamine-triphosphatase	Q9BU02	-0.04286	0.01649	0.009521
661	4258-15	SL008331	PA2G4	Proliferation-associated protein 2G4	Q9UQ80	-0.02449	0.00943	0.009585
662	11476-43	SL009023	VPS4A	Vacuolar protein sorting-associated protein 4A	Q9UN37	-0.02473	0.00953	0.009597
663	12355-223	SL019676	RRFM	Ribosome-recycling factor, mitochondrial	Q96E11	0.06411	0.0247	0.009609
664	3361-26	SL010610	CLC4K	C-type lectin domain family 4 member K	Q9UJ71	-0.10043	0.03872	0.009664
665	4801-13	SL007153	PERL	Lactoperoxidase	P22079	-0.02721	0.0105	0.009693
666	19189-2	SL010983	UBP14	Ubiquitin carboxyl-terminal hydrolase 14	P54578	-0.0173	0.00668	0.00973
667	18821-9	SL000317	C4a	C4a anaphylatoxin	P0C0L4|P0C0L5	0.01547	0.00598	0.009805
668	19267-14	SL010992	GLO2	Hydroxyacylglutathione hydrolase, mitochondrial	Q16775	-0.02015	0.00779	0.00983
669	18174-79	SL008888	PDC6I	Programmed cell death 6-interacting protein	Q8WUM4	-0.02763	0.01068	0.00986
670	12827-37	SL014817	RGS3	Regulator of G-protein signaling 3	P49796	0.03854	0.01491	0.00992
671	3607-71	SL009412	DKK3	Dickkopf-related protein 3	Q9UBP4	-0.03367	0.01304	0.009969
672	18832-65	SL021544	SAA2	Serum amyloid A-2 protein	P0DJI9	0.01777	0.00688	0.01001
673	7959-34	SL007764	CADH7	Cadherin-7	Q9ULB5	-0.03377	0.01309	0.01005
674	2652-15	SL002506	suPAR	Urokinase plasminogen activator surface receptor	Q03405	0.03968	0.01538	0.01006
675	4912-17	SL000280	GOT1	Aspartate aminotransferase, cytoplasmic	P17174	0.03937	0.01528	0.01018
676	5128-53	SL014228	SLAF6	SLAM family member 6	Q96DU3	0.0497	0.01931	0.01023
677	5590-11	SL017070	ZPLD1	Zona pellucida-like domain-containing protein 1	Q8TCW7	0.07806	0.03034	0.01027
678	11277-23	SL014732	ATF6A	Cyclic AMP-dependent transcription factor ATF-6 alpha	P18850	-0.03894	0.01517	0.01043
679	3009-3	SL005059	TGF-b R III	Transforming growth factor beta receptor type 3	Q03167	-0.04327	0.01687	0.01049
680	10714-7	SL000269	ACE	Angiotensin-converting enzyme	P12821	-0.02455	0.00958	0.01058
681	7215-18	SL003669	NADH-cytochrome b5 reductase	NADH-cytochrome b5 reductase 3	P00387	-0.02199	0.00859	0.01068
682	4910-21	SL004064	GIB	Phospholipase A2	P04054	-0.02641	0.01032	0.01068
683	13436-54	SL020077	MAZ	Myc-associated zinc finger protein	P56270	0.04697	0.01837	0.01073
684	10668-5	SL007377	STX4	Syntaxin-4	Q12846	0.02243	0.00877	0.01074
685	19212-4	SL007745	DMBT1	Deleted in malignant brain tumors 1 protein	Q9UGM3	0.06307	0.02467	0.01075
686	13940-19	SL006071	IP16	Gamma-interferon-inducible protein 16	Q16666	0.02191	0.00858	0.0108
687	5255-22	SL011404	PDE4D	cAMP-specific 3',5'-cyclic phosphodiesterase 4D	Q08499	0.02777	0.01088	0.01086
688	12808-103	SL013301	CHSP1	Calcium-regulated heat-stable protein 1	Q9Y2V2	-0.03592	0.01408	0.01093
689	5934-1	SL000420	Ferritin	Ferritin	P02792|P02794	-0.01021	0.004	0.01096
690	6485-59	SL008517	IGLL1	Immunoglobulin lambda-like polypeptide 1	P15814	-0.01282	0.00503	0.01098
691	8476-11	SL002762	CgA	Chromogranin-A	P10645	0.03066	0.01204	0.01106
692	19437-61	SL021823	L-VEGF165	Isoform L-VEGF165	P15692	0.02774	0.0109	0.0111
693	8305-18	SL008928	SULF2	Extracellular sulfatase Sulf-2	Q8IWU5	0.05092	0.02003	0.01118
694	11638-42	SL019577	B3GT2	Beta-1,3-galactosyltransferase 2	O43825	0.07495	0.02948	0.01119
695	19492-5	SL021007	KAAG1	Kidney-associated antigen 1	Q9UBP8	-0.04425	0.01743	0.01129
696	11563-51	SL016500	SYTL4	Synaptotagmin-like protein 4	Q96C24	0.05742	0.02263	0.01133
697	9933-49	SL018708	AT1B4	Protein ATP1B4	Q9UN42	-0.01359	0.00536	0.01135
698	2632-5	SL004148	IL-12 Rb1	Interleukin-12 receptor subunit beta-1	P42701	0.06508	0.02567	0.01142
699	19289-29	SL010986	DCUP	Uroporphyrinogen decarboxylase	P06132	0.02028	0.008	0.01143
700	5242-37	SL007237	MP2K4	Dual specificity mitogen-activated protein kinase kinase 4	P45985	-0.02359	0.00931	0.01147
701	18882-7	SL021519	CSTN2	Calsyntenin-2	Q9H4D0	-0.03621	0.01429	0.01147
702	10054-3	SL019232	GAN	Gigaxonin	Q9H2C0	0.0412	0.01626	0.01148
703	12738-43	SL019897	NISCH	Nischarin	Q9Y2I1	0.04867	0.01922	0.01151
704	4911-49	SL003643	Glutathione S-transferase Pi	Glutathione S-transferase P	P09211	0.02397	0.00947	0.01151
705	6974-6	SL007076	HG2A	HLA class II histocompatibility antigen gamma chain	P04233	-0.07646	0.03021	0.01158
706	15585-304	SL004460	fibulin 5	Fibulin-5	Q9UBX5	0.03664	0.01448	0.0116
707	9719-145	SL003331	MMP-16	Matrix metalloproteinase-16	P51512	0.08589	0.03396	0.01162
708	4991-12	SL012469	GPC5	Glypican-5	P78333	-0.02736	0.01082	0.01163
709	3629-60	SL006805	MRCKB	Serine/threonine-protein kinase MRCK beta	Q9Y5S2	0.04025	0.01592	0.01166
710	17462-19	SL007108	IRF1	Interferon regulatory factor 1	P10914	0.06447	0.02555	0.01183
711	13680-3	SL020216	NAB2	NGFI-A-binding protein 2	Q15742	0.05923	0.02348	0.01186
712	15323-112	SL019972	AGO3	Protein argonaute-3	Q9H9G7	-0.02785	0.01107	0.01207
713	10514-5	SL005360	PGD2 synthase	Prostaglandin-H2 D-isomerase	P41222	0.03334	0.01328	0.01221
714	18398-1	SL021346	AK1D1	3-oxo-5-beta-steroid 4-dehydrogenase	P51857	0.03608	0.01437	0.01225
715	18188-12	SL008715	GATM	Glycine amidinotransferase, mitochondrial	P50440	0.01864	0.00743	0.01228
716	6895-1	SL000600	TR	Transferrin receptor protein 1	P02786	0.02313	0.00923	0.01234
717	13535-2	SL015375	C43BP	Collagen type IV alpha-3-binding protein	Q9Y5P4	0.03718	0.01483	0.01235
718	18280-29	SL020956	DTD2	Putative D-tyrosyl-tRNA(Tyr) deacylase 2	Q96FN9	-0.0248	0.00989	0.01237
719	6620-82	SL017491	LIGO1	Leucine-rich repeat and immunoglobulin-like domain-containing nogo receptor-interacting protein 1	Q96FE5	-0.03774	0.01506	0.01241
720	13692-154	SL004689	WISP-1	WNT1-inducible-signaling pathway protein 1	O95388	-0.02543	0.01016	0.01247
721	13102-1	SL012769	FAM3D	Protein FAM3D	Q96BQ1	0.01136	0.00454	0.0125
722	16322-10	SL012743	PACAP	Marginal zone B- and B1-cell-specific protein	Q8WU39	0.0214	0.00855	0.0125
723	8963-8	SL005723	Vti1-rp1	Vesicle transport through interaction with t-SNAREs homolog 1B	Q9UEU0	0.01679	0.00672	0.01265
724	5691-2	SL008669	CRLD2	Cysteine-rich secretory protein LCCL domain-containing 2	Q9H0B8	0.01141	0.00457	0.01265
725	18931-40	SL011409	SLIT3	Slit homolog 3 protein	O75094	-0.04147	0.0166	0.01266
726	3197-70	SL007122	IDE	Insulin-degrading enzyme	P14735	-0.0296	0.01185	0.01267
727	17671-58	SL019227	ING4	Inhibitor of growth protein 4	Q9UNL4	0.04913	0.01968	0.01276
728	9076-25	SL008353	PENK	Proenkephalin-A	P01210	0.02084	0.00835	0.01278
729	12848-9	SL019951	ARHG2	Rho guanine nucleotide exchange factor 2	Q92974	0.05266	0.02111	0.01281
730	10616-67	SL017477	PDXL2	Podocalyxin-like protein 2	Q9NZ53	0.0457	0.01832	0.01282
731	9805-51	SL009047	SEM4B	Semaphorin-4B	Q9NPR2	-0.03744	0.01502	0.01286
732	12434-25	SL008617	K0174	IST1 homolog	P53990	-0.02451	0.00984	0.01288
733	5532-53	SL003060	bFGF-R	Fibroblast growth factor receptor 1	P11362	-0.04957	0.01991	0.013
734	17355-56	SL019674	SYT4	Synaptotagmin-4	Q9H2B2	0.04828	0.01941	0.01305
735	11144-10	SL012527	DB116	Beta-defensin 116	Q30KQ4	0.06251	0.02515	0.01313
736	3342-76	SL010488	ABL2	Abelson tyrosine-protein kinase 2	P42684	0.077	0.031	0.01321
737	18925-24	SL005690	Proteasome subunit alpha type 5	Proteasome subunit alpha type-5	P28066	-0.03093	0.01245	0.01322
738	11361-73	SL000155	TP	Thymidine phosphorylase	P19971	0.02661	0.01072	0.01322
739	14158-17	SL003848	Annexin V	Annexin A5	P08758	-0.04391	0.0177	0.01331
740	11116-16	SL018991	CK087	Uncharacterized protein C11orf87	Q6NUJ2	-0.04155	0.01676	0.01337
741	10438-19	SL007128	CSF2R	Granulocyte-macrophage colony-stimulating factor receptor subunit alpha	P15509	0.03715	0.01499	0.01337
742	3887-90	SL010927	IMB1	Importin subunit beta-1	Q14974	-0.0214	0.00864	0.0134
743	12881-17	SL019970	RDH16	Retinol dehydrogenase 16	O75452	0.05304	0.02141	0.01342
744	8428-102	SL009074	NTRI	Neurotrimin	Q9P121	-0.03925	0.01586	0.01353
745	8529-1	SL004157	TRAIL R2	Tumor necrosis factor receptor superfamily member 10B	O14763	-0.03916	0.01582	0.01353
746	6520-87	SL007091	MGP	Matrix Gla protein	P08493	0.04017	0.01627	0.01377
747	4153-11	SL018548	alpha-1-antichymotrypsin complex	Alpha-1-antichymotrypsin complex	P01011	0.02608	0.01057	0.01386
748	7860-9	SL018285	HERC4	Probable E3 ubiquitin-protein ligase HERC4	Q5GLZ8	0.04917	0.01996	0.01395
749	11661-11	SL019570	NALP1	NACHT, LRR and PYD domains-containing protein 1	Q9C000	-0.05805	0.02356	0.01397
750	11617-1	SL004121	LFA-1 alpha-L chain	Integrin alpha-L	P20701	0.08474	0.03443	0.01406
751	18166-4	SL007317	RHOB	Rho-related GTP-binding protein RhoB	P62745	0.03509	0.01427	0.01414
752	6557-50	SL008774	LRC15	Leucine-rich repeat-containing protein 15	Q8TF66	-0.02187	0.00893	0.01446
753	2585-2	SL000546	PRL	Prolactin	P01236	0.01956	0.00799	0.01451
754	18860-2	SL004938	CaMKK alpha	Calcium/calmodulin-dependent protein kinase kinase 1	Q8N5S9	-0.06881	0.0281	0.01456
755	3538-26	SL009216	dopa decarboxylase	Aromatic-L-amino-acid decarboxylase	P20711	-0.06254	0.02555	0.01459
756	12796-44	SL019860	NUDT3	Diphosphoinositol polyphosphate phosphohydrolase 1	O95989	0.02993	0.01223	0.0146
757	13733-5	SL004250	IL-12 p40	Interleukin-12 subunit beta	P29460	0.02356	0.00963	0.01463
758	10490-3	SL011102	RPN1	Dolichyl-diphosphooligosaccharide--protein glycosyltransferase subunit 1	P04843	0.03972	0.01624	0.01469
759	12862-14	SL014945	CASL	Enhancer of filamentation 1	Q14511	0.08609	0.03524	0.01478
760	6991-24	SL006795	FUT9	Alpha-(1,3)-fucosyltransferase 9	Q9Y231	0.04982	0.0204	0.01481
761	6238-55	SL012873	PSG8	Pregnancy-specific beta-1-glycoprotein 8	Q9UQ74	-0.0572	0.02342	0.01481
762	12830-4	SL019934	SAP18	Histone deacetylase complex subunit SAP18	O00422	0.05849	0.02397	0.01489
763	6289-78	SL017400	RHG36	Rho GTPase-activating protein 36	Q6ZRI8	0.02085	0.00854	0.0149
764	4969-2	SL004866	Carbonic anhydrase I	Carbonic anhydrase 1	P00915	-0.01543	0.00632	0.01491
765	17819-30	SL020941	FAHD1	Acylpyruvase FAHD1, mitochondrial	Q6P587	-0.01712	0.00702	0.01491
766	18180-58	SL020948	RT4I1	Reticulon-4-interacting protein 1, mitochondrial	Q8WWV3	0.04611	0.0189	0.01492
767	3866-7	SL011529	SBDS	Ribosome maturation protein SBDS	Q9Y3A5	-0.01633	0.0067	0.01495
768	17776-15	SL020962	PECR	Peroxisomal trans-2-enoyl-CoA reductase	Q9BY49	0.074	0.03037	0.01504
769	6570-1	SL017501	CODA1	Collagen alpha-1(XIII) chain	Q5TAT6	-0.03853	0.01582	0.01504
770	2247-20	SL004332	EG-VEGF	Prokineticin-1	P58294	-0.08862	0.03637	0.01505
771	4482-66	SL000321	C5b, 6 Complex	Complement C5b-C6 complex	P01031|P13671	0.06354	0.02609	0.01506
772	19334-62	SL016128	TXD12	Thioredoxin domain-containing protein 12	O95881	0.01766	0.00725	0.01508
773	16302-11	SL010290	SPLC2	BPI fold-containing family A member 2	Q96DR5	-0.02722	0.0112	0.01531
774	5090-49	SL005190	ILT-2	Leukocyte immunoglobulin-like receptor subfamily B member 1	Q8NHL6	-0.03142	0.01293	0.01531
775	13517-3	SL020152	PTHD3	Patched domain-containing protein 3	Q3KNS1	-0.07141	0.0294	0.01538
776	8038-41	SL014973	NSDHL	Sterol-4-alpha-carboxylate 3-dehydrogenase, decarboxylating	Q15738	-0.03761	0.01549	0.01539
777	2579-17	SL000527	MMP-9	Matrix metalloproteinase-9	P14780	0.01481	0.00612	0.01567
778	6060-2	SL000060	PIP	Prolactin-inducible protein	P12273	-0.0147	0.00608	0.01572
779	7895-108	SL018298	MRAP	Melanocortin-2 receptor accessory protein	Q8TCY5	0.07535	0.03115	0.01579
780	5677-15	SL017102	CB066	Uncharacterized protein C2orf66	Q6UXQ4	0.04253	0.01759	0.01583
781	8309-12	SL008798	HYAL1	Hyaluronidase-1	Q12794	-0.04376	0.01812	0.01592
782	15620-4	SL018410	NLGN1	Neuroligin-1	Q8N2Q7	-0.03199	0.01325	0.01601
783	15318-75	SL004212	Calpactin I light chain	Protein S100-A10	P60903	-0.05106	0.02119	0.01616
784	3376-49	SL010613	IL-17 RD	Interleukin-17 receptor D	Q8NFM7	-0.05023	0.02084	0.01618
785	10008-43	SL019234	GUC1A	Guanylyl cyclase-activating protein 1	P43080	-0.05437	0.02258	0.01626
786	2826-53	SL004644	EDA	Ectodysplasin-A, secreted form	Q92838	-0.03712	0.01543	0.01632
787	7994-41	SL018326	ERO1B	ERO1-like protein beta	Q86YB8	0.02847	0.01184	0.01638
788	6411-58	SL012524	DB135	Beta-defensin 135	Q30KP9	0.03252	0.01353	0.01645
789	4840-73	SL001729	G-CSF	Granulocyte colony-stimulating factor	P09919	0.02331	0.0097	0.01646
790	11094-104	SL007361	LPPL	Galectin-10	Q05315	0.05745	0.02392	0.01653
791	4985-11	SL005352	FABPE	Fatty acid-binding protein, epidermal	Q01469	0.04446	0.01852	0.01662
792	9989-12	SL019194	LRC24	Leucine-rich repeat-containing protein 24	Q50LG9	-0.05618	0.02343	0.01671
793	8032-23	SL018377	MCCD1	Mitochondrial coiled-coil domain protein 1	P59942	-0.05575	0.02327	0.0168
794	14711-27	SL004438	Cystatin M	Cystatin-M	Q15828	-0.02967	0.01239	0.0169
795	19158-1	SL014957	PAF	PCNA-associated factor	Q15004	-0.02116	0.00884	0.01691
796	10557-6	SL018003	TEX29	Testis-expressed sequence 29 protein	Q8N6K0	0.03109	0.01301	0.01709
797	12503-5	SL007451	SPR1	Ovarian cancer G-protein coupled receptor 1	Q15743	0.04458	0.01867	0.01719
798	3029-52	SL005157	DC-SIGN	CD209 antigen	Q9NNX6	-0.02123	0.0089	0.0173
799	5124-69	SL005169	sICAM-5	Intercellular adhesion molecule 5	Q9UMF0	-0.02422	0.01016	0.01735
800	13979-3	SL020254	S26A7	Anion exchange transporter	Q8TE54	0.04688	0.01968	0.01747
801	13082-9	SL011294	UN45A	Protein unc-45 homolog A	Q9H3U1	-0.01011	0.00425	0.01749
802	12688-115	SL019814	KS6A6	Ribosomal protein S6 kinase alpha-6	Q9UK32	-0.03313	0.01393	0.01767
803	2744-57	SL000467	IgG	Immunoglobulin G	P01857	-0.0465	0.01956	0.0177
804	9412-52	SL004130	Activin RIIB	Activin receptor type-2B	Q13705	-0.07557	0.03185	0.01792
805	12625-138	SL019811	KLHL7	Kelch-like protein 7	Q8IXQ5	0.04005	0.01689	0.01798
806	13470-43	SL014902	PTH1R	Parathyroid hormone/parathyroid hormone-related peptide receptor	Q03431	0.06059	0.02556	0.01799
807	3290-50	SL008773	CD109	CD109 antigen	Q6YHK3	-0.03339	0.0141	0.0181
808	13399-33	SL020071	RELL1	RELT-like protein 1	Q8IUW5	-0.04501	0.01903	0.01823
809	6410-26	SL007424	INSL4	Early placenta insulin-like peptide	Q14641	0.05497	0.02324	0.01828
810	5731-1	SL012596	ISK6	Serine protease inhibitor Kazal-type 6	Q6UWN8	0.02591	0.01096	0.01829
811	15523-9	SL008037	HEM2	Delta-aminolevulinic acid dehydratase	P13716	-0.01602	0.00678	0.0183
812	8983-7	SL010628	GOLM1	Golgi membrane protein 1	Q8NBJ4	0.0177	0.00749	0.01837
813	15607-56	SL009203	KPYR	Pyruvate kinase PKLR	P30613	-0.02183	0.00924	0.01841
814	18930-28	SL008427	SLIT2	Slit homolog 2 protein	O94813	-0.03219	0.01364	0.01847
815	13496-19	SL020125	HMCS1	Hydroxymethylglutaryl-CoA synthase, cytoplasmic	Q01581	-0.00918	0.00389	0.01847
816	3603-60	SL007640	CLC7A	C-type lectin domain family 7 member A	Q9BXN2	0.04083	0.01731	0.01857
817	11549-6	SL007314	ISL1	Insulin gene enhancer protein ISL-1	P61371	-0.05529	0.02347	0.0187
818	9578-263	SL019041	MANS4	MANSC domain-containing protein 4	A6NHS7	-0.02345	0.00996	0.01876
819	11342-59	SL008729	PXDC2	Plexin domain-containing protein 2	Q6UX71	-0.04788	0.02035	0.01887
820	16035-8	SL003322	VEGF sR3	Vascular endothelial growth factor receptor 3	P35916	-0.03124	0.01328	0.01889
821	7092-7	SL018073	PDILT	Protein disulfide-isomerase-like protein of the testis	Q8N807	0.06447	0.02746	0.01912
822	13942-140	SL020269	SPSB1	SPRY domain-containing SOCS box protein 1	Q96BD6	0.05801	0.02473	0.01921
823	6461-54	SL003020	Apo C-III	Apolipoprotein C-III	P02656	0.01273	0.00543	0.01921
824	2877-3	SL004306	UBC9	SUMO-conjugating enzyme UBC9	P63279	-0.02542	0.01084	0.01926
825	10703-203	SL006737	SDS3	Sin3 histone deacetylase corepressor complex component SDS3	Q9H7L9	0.04138	0.01765	0.01929
826	10574-10	SL003737	b2-Microglobulin	Beta-2-microglobulin	P61769	0.01509	0.00644	0.0193
827	9963-19	SL019221	PCDBA	Protocadherin beta-10	Q9UN67	0.04944	0.02111	0.01941
828	4567-82	SL014468	SH21A	SH2 domain-containing protein 1A	O60880	0.03301	0.01411	0.01956
829	16865-62	SL013228	RBP56	TATA-binding protein-associated factor 2N	Q92804	0.02972	0.01272	0.01965
830	5852-6	SL004783	S100A12	Protein S100-A12	P80511	0.01743	0.00746	0.01967
831	4487-1	SL001691	FGF7	Fibroblast growth factor 7	P21781	-0.03303	0.01414	0.01969
832	14124-6	SL004843	Ephrin-A2	Ephrin-A2	O43921	0.03719	0.01593	0.01984
833	11173-29	SL019119	MILR1	Allergin-1	Q7Z6M3	-0.0728	0.03119	0.01984
834	12389-4	SL007790	ORC6	Origin recognition complex subunit 6	Q9Y5N6	0.04733	0.02028	0.01986
835	3616-3	SL008504	GNS	N-acetylglucosamine-6-sulfatase	P15586	0.03809	0.01633	0.01988
836	4163-5	SL002093	Histone H2A.z	Histone H2A.z	P0C0S5	0.05258	0.02254	0.01992
837	15481-45	SL004525	LL-37	Antibacterial protein LL-37	P49913	-0.02468	0.01059	0.01997
838	15686-49	SL007288	INHBC	Inhibin beta C chain	P55103	0.01694	0.00727	0.02001
839	15606-19	SL000044	Keratin 19	Keratin, type I cytoskeletal 19	P08727	0.03892	0.0167	0.02001
840	18317-111	SL020914	ZFAN5	AN1-type zinc finger protein 5	O76080	0.05688	0.02441	0.02003
841	9005-16	SL011810	PLXA1	Plexin-A1	Q9UIW2	-0.03356	0.01444	0.02037
842	8079-39	SL018383	EID3	EP300-interacting inhibitor of differentiation 3	Q8N140	-0.06209	0.02672	0.0204
843	9016-12	SL007287	NR1H2	Oxysterols receptor LXR-beta	P55055	0.04678	0.02016	0.02056
844	6382-17	SL008934	MANBA	Beta-mannosidase	O00462	-0.03468	0.01497	0.02074
845	9243-10	SL012687	LYG1	Lysozyme g-like protein 1	Q8N1E2	0.02419	0.01044	0.02077
846	19257-11	SL010965	CLCA	Clathrin light chain A	P09496	0.02563	0.01107	0.02083
847	17347-80	SL011281	CA080	Axin interactor, dorsalization-associated protein	Q96BJ3	-0.02457	0.01062	0.02087
848	5639-49	SL017092	NETO1	Neuropilin and tolloid-like protein 1	Q8TDF5	0.04274	0.01847	0.0209
849	19174-141	SL010781	GOGA7	Golgin subfamily A member 7	Q7Z5G4	-0.05898	0.02549	0.02092
850	12701-1	SL019791	EIF1B	Eukaryotic translation initiation factor 1b	O60739	-0.00907	0.00392	0.02099
851	15582-25	SL010462	FCN1	Ficolin-1	O00602	0.0339	0.01467	0.02107
852	18304-19	SL021083	BCCIP	BRCA2 and CDKN1A-interacting protein	Q9P287	0.06299	0.02726	0.02113
853	8897-3	SL018694	L37A2	Leucine-rich repeat-containing protein 37A2	A6NM11	0.06403	0.02773	0.02122
854	11355-10	SL008435	IF5A2	Eukaryotic translation initiation factor 5A-2	Q9GZV4	-0.02184	0.00947	0.02124
855	9114-84	SL018788	UROL1	Uromodulin-like 1	Q5DID0	0.05885	0.02553	0.02139
856	19523-215	SL008933	PARK7	Protein DJ-1	Q99497	-0.02176	0.00947	0.02182
857	4560-34	SL006916	LCK	Tyrosine-protein kinase Lck	P06239	0.03792	0.01651	0.0219
858	18299-13	SL016349	CPNS1	Calpain small subunit 1	P04632	-0.03369	0.01468	0.02202
859	19219-71	SL004942	NTF-2	Nuclear transport factor 2	P61970	-0.02811	0.01225	0.02203
860	10462-14	SL012880	INSL5	Insulin-like peptide INSL5	Q9Y5Q6	0.03691	0.01609	0.02204
861	7740-33	SL018229	FATE1	Fetal and adult testis-expressed transcript protein	Q969F0	0.07154	0.03119	0.02204
862	3069-52	SL000468	IgM	Immunoglobulin M	P01871	-0.01291	0.00563	0.02209
863	5680-54	SL012845	OBP2B	Odorant-binding protein 2b	Q9NPH6	-0.01697	0.0074	0.0221
864	10961-15	SL015329	TIG3	Retinoic acid receptor responder protein 3	Q9UL19	0.03341	0.01458	0.02219
865	15322-35	SL007330	CRADD	Death domain-containing protein CRADD	P78560	-0.02711	0.01184	0.02228
866	17791-25	SL011188	HPCL1	Hippocalcin-like protein 1	P37235	-0.04554	0.0199	0.02233
867	5717-2	SL004657	CILP	Cartilage intermediate layer protein 1	O75339	0.02597	0.01136	0.02244
868	3795-6	SL004642	ADAM 9	Disintegrin and metalloproteinase domain-containing protein 9	Q13443	-0.02408	0.01053	0.02244
869	9055-81	SL018834	MYZAP	Myocardial zonula adherens protein	P0CAP1	-0.0553	0.02419	0.0225
870	14135-3	SL020172	RXFP1	Relaxin receptor 1	Q9HBX9	0.06156	0.02695	0.0226
871	19175-18	SL015568	MARCKSL1	MARCKS-related protein	P49006	-0.04408	0.01933	0.02284
872	6621-10	SL012404	REL2	Prorelaxin H2	P04090	0.03305	0.01449	0.02285
873	3066-12	SL003744	Galectin-3	Galectin-3	P17931	0.04215	0.01849	0.02286
874	9880-33	SL019158	T23O	Tryptophan 2,3-dioxygenase	P48775	-0.03386	0.01486	0.0229
875	8042-88	SL018399	ISK9	Serine protease inhibitor Kazal-type 9	Q5DT21	-0.02576	0.01133	0.02318
876	19364-163	SL000131	PCNA	Proliferating cell nuclear antigen	P12004	0.02171	0.00955	0.02332
877	13479-8	SL020149	F1712	Protein FAM171A2	A8MVW0	0.06614	0.02912	0.02338
878	12706-2	SL007478	MRCKA	Serine/threonine-protein kinase MRCK alpha	Q5VT25	0.01042	0.00459	0.02347
879	15553-22	SL007155	ACES	Acetylcholinesterase	P22303	-0.08927	0.03933	0.02349
880	12735-39	SL007039	CSDE1	Cold shock domain-containing protein E1	O75534	0.03784	0.0167	0.02371
881	5690-49	SL007686	TUFT1	Tuftelin	Q9NNX1	0.04783	0.02113	0.02388
882	2692-74	SL002528	NPS-PLA2	Phospholipase A2, membrane associated	P14555	0.02228	0.00985	0.02396
883	19640-2	SL000533	Parathyroid Hormone1-34	Parathyroid Hormone1-34	P01270	0.04955	0.02191	0.02404
884	15466-30	SL007148	CO9A1	Collagen alpha-1(IX) chain	P20849	0.03235	0.01431	0.02405
885	4557-61	SL014111	KIRR3	Kin of IRRE-like protein 3	Q8IZU9	-0.08301	0.03673	0.02406
886	4152-58	SL000545	Prekallikrein	Plasma kallikrein	P03952	-0.04266	0.01888	0.02411
887	6404-20	SL012386	C1QRF	C1q-related factor	O75973	-0.0371	0.01643	0.02416
888	9003-99	SL018780	MARCO	Macrophage receptor MARCO	Q9UEW3	0.03798	0.01682	0.02418
889	7788-1	SL005309	CF6	ATP synthase-coupling factor 6, mitochondrial	P18859	0.01538	0.00681	0.0243
890	6081-52	SL008377	PCOC2	Procollagen C-endopeptidase enhancer 2	Q9UKZ9	-0.03475	0.0154	0.0243
891	4280-47	SL008865	PSA2	Proteasome subunit alpha type-2	P25787	0.0371	0.01646	0.02445
892	7975-97	SL018363	UNC5A	Netrin receptor UNC5A	Q6ZN44	0.04224	0.01874	0.02449
893	5018-68	SL005694	Peroxiredoxin-6	Peroxiredoxin-6	P30041	-0.02101	0.00933	0.02459
894	12795-2	SL019910	ZN566	Zinc finger protein 566	Q969W8	0.05706	0.02537	0.02475
895	5012-67	SL004296	Myokinase, human	Adenylate kinase isoenzyme 1	P00568	-0.01489	0.00662	0.02485
896	14268-4	SL007647	SRXN1	Sulfiredoxin-1	Q9BYN0	0.03257	0.01449	0.02486
897	4314-12	SL011809	XTP3A	dCTP pyrophosphatase 1	Q9H773	-0.02723	0.01212	0.02491
898	2619-72	SL001890	GA733-1 protein	Tumor-associated calcium signal transducer 2	P09758	-0.06046	0.02692	0.02496
899	15468-14	SL002690	FHR1	Complement factor H-related protein 1	Q03591	0.03013	0.01342	0.025
900	3864-5	SL011528	RS7	40S ribosomal protein S7	P62081	0.03656	0.01632	0.02532
901	12730-3	SL006986	KNTC2	Kinetochore protein NDC80 homolog	O14777	0.04828	0.02157	0.02543
902	11514-196	SL004557	CD59	CD59 glycoprotein	P13987	0.03444	0.01538	0.02544
903	10713-151	SL017073	CLM7	CMRF35-like molecule 7	A8K4G0	-0.05426	0.02426	0.02561
904	4908-6	SL004482	Endoglin	Endoglin	P17813	-0.02997	0.01341	0.0257
905	8913-22	SL014271	SIG11	Sialic acid-binding Ig-like lectin 11	Q96RL6	0.06943	0.0311	0.02588
906	12664-19	SL014918	PTN13	Tyrosine-protein phosphatase non-receptor type 13	Q12923	0.05831	0.02615	0.02602
907	17509-6	SL008852	HPPD	4-hydroxyphenylpyruvate dioxygenase	P32754	0.03292	0.01478	0.02615
908	14628-72	SL020051	FBX3	F-box only protein 3	Q9UK99	-0.03958	0.01777	0.02619
909	5651-50	SL012488	PSG7	Putative pregnancy-specific beta-1-glycoprotein 7	Q13046	-0.04815	0.02163	0.02624
910	12564-9	SL019777	NIP7	60S ribosome subunit biogenesis protein NIP7 homolog	Q9Y221	-0.04161	0.01869	0.02627
911	6103-70	SL012789	FCRL5	Fc receptor-like protein 5	Q96RD9	-0.05424	0.0244	0.0265
912	12008-3	SL007098	CD7	T-cell antigen CD7	P09564	0.03088	0.01389	0.02651
913	8786-6	SL018413	F171B	Protein FAM171B	Q6P995	-0.04085	0.01838	0.02651
914	4913-78	SL003300	HCC-4	C-C motif chemokine 16	O15467	0.02534	0.01141	0.02662
915	6506-54	SL010847	TMEDA	Transmembrane emp24 domain-containing protein 10	P49755	0.0321	0.01446	0.02672
916	11458-30	SL016460	PCBP1	Poly(rC)-binding protein 1	Q15365	-0.01679	0.00757	0.02692
917	8263-64	SL018450	CR056	TYMS opposite strand protein	Q8TAI1	0.03278	0.01479	0.02697
918	12878-60	SL019944	OSB11	Oxysterol-binding protein-related protein 11	Q9BXB4	0.02991	0.01351	0.02709
919	13484-69	SL007932	CO1A1	Collagen alpha-1(I) chain	P02452	-0.06743	0.03045	0.0271
920	5112-73	SL014268	OX2G	OX-2 membrane glycoprotein	P41217	0.065	0.02937	0.02714
921	17802-4	SL020967	SIAS	Sialic acid synthase	Q9NR45	-0.02129	0.00962	0.02715
922	16746-12	SL003950	Activin B	Inhibin beta B chain	P09529	0.04094	0.0185	0.02722
923	13384-110	SL008015	FUMH	Fumarate hydratase, mitochondrial	P07954	0.01212	0.00548	0.02734
924	14079-14	SL004152	IL-18 Ra	Interleukin-18 receptor 1	Q13478	0.02794	0.01264	0.02734
925	8606-39	SL007429	GPNMB	Transmembrane glycoprotein NMB	Q14956	-0.03465	0.01567	0.02736
926	12516-13	SL019731	TEAD4	Transcriptional enhancer factor TEF-3	Q15561	0.06627	0.02998	0.02736
927	17148-7	SL008080	BLVRB	Flavin reductase (NADPH)	P30043	-0.01531	0.00693	0.02741
928	16558-2	SL008560	MYOC	Myocilin	Q99972	-0.02648	0.01199	0.0275
929	8899-75	SL018705	UD18	UDP-glucuronosyltransferase 1-8	Q9HAW9	-0.0503	0.02278	0.02751
930	16907-3	SL004806	Nectin-like protein 3	Cell adhesion molecule 2	Q8N3J6	-0.02623	0.0119	0.02775
931	13439-6	SL020093	IQCF3	IQ domain-containing protein F3	P0C7M6	0.04049	0.01838	0.02788
932	16297-14	SL008763	ROBO4	Roundabout homolog 4	Q8WZ75	-0.02619	0.01189	0.02796
933	16818-200	SL017488	CDCP1	CUB domain-containing protein 1	Q9H5V8	0.02036	0.00925	0.02803
934	9183-7	SL004475	IFN-a/b R1	Interferon alpha/beta receptor 1	P17181	-0.03535	0.01607	0.02805
935	11572-4	SL010968	DYN2	Dynamin-2	P50570	-0.01615	0.00734	0.0281
936	11207-3	SL004580	Macrophage scavenger receptor	Macrophage scavenger receptor types I and II	P21757	-0.06816	0.03101	0.02822
937	19153-53	SL006309	MPPD2	Metallophosphoesterase MPPED2	Q15777	0.07783	0.03545	0.02841
938	10758-2	SL012375	KERA	Keratocan	O60938	-0.03554	0.01619	0.02845
939	6938-21	SL018000	PCDGC	Protocadherin gamma-A12	O60330	0.05443	0.0248	0.02847
940	18932-84	SL020267	NMNA1	Nicotinamide/nicotinic acid mononucleotide adenylyltransferase 1	Q9HAN9	0.04519	0.02059	0.02852
941	13536-56	SL020124	POLI	DNA polymerase iota	Q9UNA4	-0.06868	0.03131	0.02858
942	7054-87	SL017962	CLC2D	C-type lectin domain family 2 member D	Q9UHP7	0.04341	0.0198	0.02863
943	13242-134	SL019995	SHAN3	SH3 and multiple ankyrin repeat domains protein 3	Q9BYB0	0.02239	0.01021	0.02867
944	12798-46	SL019875	S4A8	Electroneutral sodium bicarbonate exchanger 1	Q2Y0W8	0.04145	0.01891	0.02868
945	17329-2	SL009125	BDH2	3-hydroxybutyrate dehydrogenase type 2	Q9BUT1	0.02561	0.01169	0.02877
946	17224-12	SL008055	MIME	Mimecan	P20774	0.02183	0.00997	0.02883
947	13472-35	SL016517	HDHD2	Haloacid dehalogenase-like hydrolase domain-containing protein 2	Q9H0R4	-0.0187	0.00855	0.02899
948	18222-34	SL015535	SHLB2	Endophilin-B2	Q9NR46	-0.01301	0.00596	0.02917
949	9294-45	SL012443	MFAP2	Microfibrillar-associated protein 2	P55001	0.03791	0.01737	0.02936
950	19331-18	SL013299	BAIP2	Brain-specific angiogenesis inhibitor 1-associated protein 2	Q9UQB8	0.03618	0.01658	0.02939
951	15376-134	SL007121	CATE	Cathepsin E	P14091	0.02533	0.01161	0.02942
952	11202-70	SL019350	TBX5	T-box transcription factor TBX5	Q99593	0.06873	0.03151	0.02946
953	7225-51	SL016479	MMGT1	Membrane magnesium transporter 1	Q8N4V1	-0.04182	0.01918	0.02948
954	11098-1	SL007953	PDXK	Pyridoxal kinase	O00764	-0.03459	0.01587	0.02958
955	2734-49	SL005206	NKp44	Natural cytotoxicity triggering receptor 2	O95944	-0.09008	0.04134	0.02961
956	11436-6	SL008211	AINX	Alpha-internexin	Q16352	0.04849	0.02227	0.02972
957	16288-17	SL013797	EPHA4	Ephrin type-A receptor 4	P54764	-0.03989	0.01832	0.02973
958	15413-3	SL006349	LCAT	Phosphatidylcholine-sterol acyltransferase	P04180	0.05693	0.02615	0.02979
959	5129-12	SL005221	SREC-I	Scavenger receptor class F member 1	Q14162	0.0335	0.0154	0.02985
960	11262-39	SL019367	TRABD	TraB domain-containing protein	Q9H4I3	0.06152	0.02828	0.02986
961	9506-10	SL005699	Apo L1	Apolipoprotein L1	O14791	-0.04215	0.01938	0.0299
962	11715-1	SL019568	PO2F1	POU domain, class 2, transcription factor 1	P14859	-0.05733	0.02641	0.03024
963	12975-11	SL002694	Keratin 20	Keratin, type I cytoskeletal 20	P35900	0.01979	0.00912	0.03031
964	11692-21	SL019573	SHC4	SHC-transforming protein 4	Q6S5L8	0.06698	0.03087	0.03035
965	9235-3	SL007521	PXDC1	Plexin domain-containing protein 1	Q8IUK5	-0.04334	0.01999	0.03047
966	12406-119	SL000635	ARHI	GTP-binding protein Di-Ras3	O95661	-0.05869	0.02708	0.0305
967	6612-90	SL017490	CP079	BRICHOS domain-containing protein 5	Q6PL45	0.03763	0.01736	0.03051
968	3313-21	SL006542	FCN2	Ficolin-2	Q15485	-0.0235	0.01084	0.03054
969	5742-14	SL012844	PPA6	Lysophosphatidic acid phosphatase type 6	Q9NPH0	-0.0204	0.00942	0.03066
970	3078-1	SL002640	PlGF	Placenta growth factor	P49763	0.07241	0.03345	0.03071
971	14662-6	SL020179	MZF1	Myeloid zinc finger 1	P28698	-0.03883	0.01797	0.03098
972	13511-29	SL009828	SATB1	DNA-binding protein SATB1	Q01826	0.05201	0.02409	0.03114
973	8817-29	SL013524	CENPV	Centromere protein V	Q7Z7K6	0.02793	0.01294	0.03122
974	8235-48	SL007079	SCG1	Secretogranin-1	P05060	-0.02424	0.01124	0.03126
975	6462-12	SL004789	TIMP-4	Metalloproteinase inhibitor 4	Q99727	0.02183	0.01012	0.03135
976	2763-66	SL004338	FGF-20	Fibroblast growth factor 20	Q9NP95	-0.05311	0.02466	0.03155
977	17761-2	SL011310	NUDT5	ADP-sugar pyrophosphatase	Q9UKK9	-0.04036	0.01877	0.03179
978	3044-3	SL003323	PARC	C-C motif chemokine 18	P55774	0.0198	0.00921	0.0319
979	6912-6	SL017966	EFHA2	Calcium uptake protein 3, mitochondrial	Q86XE3	0.04641	0.02159	0.03192
980	3132-1	SL004486	VEGF-C	Vascular endothelial growth factor C	P49767	0.03896	0.01816	0.0322
981	12768-3	SL019887	PPR3B	Protein phosphatase 1 regulatory subunit 3B	Q86XI6	-0.02249	0.01049	0.03226
982	4160-49	SL000124	MMP-2	72 kDa type IV collagenase	P08253	-0.03461	0.01616	0.03245
983	15674-3	SL011613	CD79A	B-cell antigen receptor complex-associated protein alpha chain	P11912	0.01862	0.00869	0.03253
984	13464-8	SL020101	NRAC	Nutritionally-regulated adipose and cardiac enriched protein homolog	Q8N912	-0.04912	0.02294	0.03255
985	6361-49	SL017437	PTPRR	Receptor-type tyrosine-protein phosphatase R	Q15256	-0.04045	0.01892	0.0328
986	5440-26	SL004594	Troponin I, skeletal, fast twitch	Troponin I, fast skeletal muscle	P48788	0.01487	0.00696	0.0329
987	7897-75	SL006681	DLG3	Disks large homolog 3	Q92796	0.0514	0.0241	0.03327
988	4318-12	SL004940	PTP-1C	Tyrosine-protein phosphatase non-receptor type 6	P29350	0.01115	0.00523	0.03331
989	12847-27	SL019942	MCE1	mRNA-capping enzyme	O60942	0.04785	0.02245	0.03335
990	7968-15	SL014208	CRTAM	Cytotoxic and regulatory T-cell molecule	O95727	-0.02081	0.00977	0.03349
991	18817-50	SL013308	CBX1	Chromobox protein homolog 1	P83916	0.03019	0.01417	0.0335
992	3179-51	SL009213	Cathepsin A	Lysosomal protective protein	P10619	0.01664	0.00782	0.03368
993	13561-5	SL020176	5HT6R	5-hydroxytryptamine receptor 6	P50406	0.04573	0.0215	0.03375
994	12934-1	SL015312	HERC5	E3 ISG15--protein ligase HERC5	Q9UII4	0.02821	0.01327	0.03383
995	6941-11	SL012704	SUMF1	Sulfatase-modifying factor 1	Q8NBK3	0.02552	0.01201	0.03385
996	16885-49	SL020106	MARE3	Microtubule-associated protein RP/EB family member 3	Q9UPY8	-0.01463	0.00688	0.03386
997	7866-11	SL018279	DJC30	DnaJ homolog subfamily C member 30	Q96LL9	-0.03852	0.01812	0.03386
998	18310-26	SL014876	SELW	Selenoprotein W	P63302	0.02038	0.00959	0.03393
999	11516-7	SL006131	FABPL	Fatty acid-binding protein, liver	P07148	0.02895	0.01363	0.03398
1000	15497-9	SL012357	HS3S1	Heparan sulfate glucosamine 3-O-sulfotransferase 1	O14792	-0.0439	0.02068	0.03407
1001	11265-8	SL005674	Retinal dehydrogenase 1	Retinal dehydrogenase 1	P00352	-0.01221	0.00576	0.03423
1002	11152-46	SL003918	kallikrein 13	Kallikrein-13	Q9UKR3	-0.01688	0.00796	0.03437
1003	13738-8	SL001932	Inhibin bA chain	Inhibin beta A chain	P08476	0.02066	0.00976	0.03457
1004	8931-124	SL014751	G0S2	G0/G1 switch protein 2	P27469	0.04328	0.02045	0.0346
1005	17682-1	SL002600	CD46	Membrane cofactor protein	P15529	0.04164	0.01967	0.0346
1006	9248-36	SL008272	CS010	Myeloid-derived growth factor	Q969H8	0.07555	0.03571	0.0347
1007	6227-1	SL003923	kallikrein 10	Kallikrein-10	O43240	-0.02042	0.00966	0.03476
1008	12046-51	SL011216	TADBP	TAR DNA-binding protein 43	Q13148	0.03426	0.01624	0.03517
1009	19590-46	SL004484	SP-D	Pulmonary surfactant-associated protein D	P35247	-0.01292	0.00613	0.03529
1010	12737-12	SL015520	PLSI	Plastin-1	Q14651	-0.03172	0.01505	0.03534
1011	10425-3	SL017972	B4GT5	Beta-1,4-galactosyltransferase 5	O43286	0.07141	0.0339	0.03544
1012	13118-5	SL011888	SMOC1	SPARC-related modular calcium-binding protein 1	Q9H4F8	0.04711	0.02241	0.03584
1013	17804-102	SL008550	PNPO	Pyridoxine-5'-phosphate oxidase	Q9NVS9	0.04202	0.02002	0.03613
1014	2911-27	SL002621	Midkine	Midkine	P21741	0.029	0.01382	0.03621
1015	10014-31	SL007803	SLUG	Zinc finger protein SNAI2	O43623	0.04254	0.02027	0.03623
1016	12444-39	SL006967	NR5A2	Nuclear receptor subfamily 5 group A member 2	O00482	0.05925	0.02825	0.03625
1017	11293-14	SL015032	LRRN1	Leucine-rich repeat neuronal protein 1	Q6UXK5	0.04569	0.02178	0.03626
1018	12593-33	SL019751	PDRG1	p53 and DNA damage-regulated protein 1	Q9NUG6	0.02523	0.01203	0.0363
1019	17195-43	SL000023	BAG-1	BAG family molecular chaperone regulator 1	Q99933	-0.02018	0.00963	0.03641
1020	9265-10	SL017117	GLIP1	Glioma pathogenesis-related protein 1	P48060	-0.05355	0.02557	0.03652
1021	17145-1	SL004832	S100A8/S100A9	Protein S100-A8/A9 heterodimer	P05109|P06702	0.02271	0.01084	0.03655
1022	3835-11	SL004492	TLR2	Toll-like receptor 2	O60603	0.0464	0.02216	0.03661
1023	10767-52	SL018836	GPR64	G-protein coupled receptor 64	Q8IZP9	-0.05898	0.02818	0.03666
1024	6391-52	SL012696	LIRA3	Leukocyte immunoglobulin-like receptor subfamily A member 3	Q8N6C8	0.0166	0.00793	0.03667
1025	18228-30	SL021013	NOP16	Nucleolar protein 16	Q9Y3C1	0.05745	0.02746	0.03675
1026	9313-27	SL017250	CBLN1	Cerebellin-1	P23435	-0.01743	0.00834	0.03682
1027	12676-1	SL019835	PACN1	Protein kinase C and casein kinase substrate in neurons protein 1	Q9BY11	-0.02331	0.01115	0.0369
1028	3026-5	SL000338	Calpastatin	Calpastatin	P20810	-0.01474	0.00706	0.03719
1029	8106-15	SL015513	SSRA	Translocon-associated protein subunit alpha	P43307	0.0384	0.01841	0.03727
1030	14007-22	SL020287	PAPS1	Bifunctional 3'-phosphoadenosine 5'-phosphosulfate synthase 1	O43252	-0.0302	0.01449	0.03741
1031	5478-50	SL000158	PSMA	Glutamate carboxypeptidase 2	Q04609	0.02033	0.00975	0.03743
1032	17383-4	SL019784	STAR5	StAR-related lipid transfer protein 5	Q9NSY2	0.03189	0.0153	0.03746
1033	5109-24	SL005210	Nr-CAM	Neuronal cell adhesion molecule	Q92823	-0.0352	0.01693	0.03785
1034	10558-26	SL008436	PCDH9	Protocadherin-9	Q9HC56	-0.02492	0.01198	0.03787
1035	13934-3	SL014593	MCF2L	Guanine nucleotide exchange factor DBS	O15068	0.04912	0.02362	0.03787
1036	8999-19	SL014788	CEAM3	Carcinoembryonic antigen-related cell adhesion molecule 3	P40198	0.07518	0.03616	0.03793
1037	7943-16	SL018361	CUZD1	CUB and zona pellucida-like domain-containing protein 1	Q86UP6	-0.02684	0.01291	0.03795
1038	9865-40	SL019141	UBE2B	Ubiquitin-conjugating enzyme E2 B	P63146	-0.0429	0.02065	0.03809
1039	19168-71	SL008599	PPIP1	Proline-serine-threonine phosphatase-interacting protein 1	O43586	0.03438	0.01656	0.03817
1040	8960-3	SL010614	LRAP	Endoplasmic reticulum aminopeptidase 2	Q6P179	-0.01661	0.008	0.03818
1041	5249-31	SL016566	DRAK2	Serine/threonine-protein kinase 17B	O94768	0.02762	0.01332	0.03837
1042	7060-2	SL009007	ERO1A	ERO1-like protein alpha	Q96HE7	0.04692	0.02262	0.03839
1043	14599-18	SL007723	STAB1	Stabilin-1	Q9NY15	0.04469	0.02156	0.03846
1044	11536-9	SL019540	MYSM1	Histone H2A deubiquitinase MYSM1	Q5VVJ2	0.04808	0.02319	0.03848
1045	14082-56	SL016540	TLN2	Talin-2	Q9Y4G6	0.02836	0.01369	0.03858
1046	3520-58	SL000089	TGF-b3	Transforming growth factor beta-3	P10600	0.0642	0.03102	0.03878
1047	13457-33	SL020109	ELF5	ETS-related transcription factor Elf-5	Q9UKW6	-0.0534	0.02584	0.03907
1048	9017-58	SL018796	LPH	Lactase-phlorizin hydrolase	P09848	-0.01257	0.00609	0.03926
1049	10647-18	SL017894	ASCC1	Activating signal cointegrator 1 complex subunit 1	Q8N9N2	0.04306	0.02086	0.03932
1050	14655-1	SL020140	DJC17	DnaJ homolog subfamily C member 17	Q9NVM6	-0.02432	0.01179	0.03947
1051	14203-3	SL008375	ANXA7	Annexin A7	P20073	-0.01898	0.00921	0.03959
1052	6986-17	SL018006	HS3SB	Heparan sulfate glucosamine 3-O-sulfotransferase 3B1	Q9Y662	-0.06222	0.03021	0.03976
1053	14133-93	SL000145	IL-1 sRII	Interleukin-1 receptor type 2	P27930	-0.03064	0.01489	0.03986
1054	14685-17	SL003722	PKB beta	RAC-beta serine/threonine-protein kinase	P31751	0.04048	0.01967	0.03992
1055	4292-5	SL011202	SNAA	Alpha-soluble NSF attachment protein	P54920	-0.01741	0.00846	0.03997
1056	13524-25	SL020161	H6ST2	Heparan-sulfate 6-O-sulfotransferase 2	Q96MM7	-0.02355	0.01145	0.04003
1057	8288-27	SL000282	b2-Glycoprotein I	Beta-2-glycoprotein 1	P02749	-0.04482	0.0218	0.04011
1058	2687-2	SL001947	MIA	Melanoma-derived growth regulatory protein	Q16674	-0.03416	0.01662	0.04017
1059	18898-36	SL021221	HDGL1	Hepatoma-derived growth factor-like protein 1	Q5TGJ6	-0.06839	0.0333	0.0403
1060	12871-10	SL013078	TWF1	Twinfilin-1	Q12792	0.02449	0.01194	0.04061
1061	12853-112	SL019937	TMOD2	Tropomodulin-2	Q9NZR1	0.01697	0.00828	0.04069
1062	4137-57	SL004351	IL-17E	Interleukin-25	Q9H293	0.04065	0.01983	0.04072
1063	7204-1	SL018076	CEA21	Carcinoembryonic antigen-related cell adhesion molecule 21	Q3KPI0	-0.04495	0.02197	0.04108
1064	11568-2	SL007323	FKB1B	Peptidyl-prolyl cis-trans isomerase FKBP1B	P68106	0.01455	0.00712	0.04111
1065	19209-6	SL004544	IKB-alpha	NF-kappa-B inhibitor alpha	P25963	-0.04138	0.02023	0.04115
1066	14100-63	SL007929	C1QC	Complement C1q subcomponent subunit C	P02747	-0.02068	0.01012	0.04129
1067	8045-3	SL018310	KI3L3	Killer cell immunoglobulin-like receptor 3DL3	Q8N743	0.04329	0.02119	0.04141
1068	3379-29	SL007228	KPCI	Protein kinase C iota type	P41743	-0.01728	0.00846	0.0415
1069	14070-56	SL018907	ITSN1	Intersectin-1	Q15811	0.04633	0.0227	0.04159
1070	8298-8	SL018431	CG045	Serine-rich single-pass membrane protein 1	Q8WWF3	-0.01812	0.00888	0.04167
1071	2612-5	SL004759	eIF-5	Eukaryotic translation initiation factor 5	P55010	0.01322	0.00649	0.04182
1072	6990-44	SL017996	SDF2L	Stromal cell-derived factor 2-like protein 1	Q9HCN8	0.03587	0.01761	0.04199
1073	3708-62	SL000252	a2-Macroglobulin	Alpha-2-macroglobulin	P01023	-0.02596	0.01275	0.04214
1074	9416-77	SL008646	CBPM	Carboxypeptidase M	P14384	0.02932	0.01441	0.04216
1075	11160-56	SL019335	RN122	RING finger protein 122	Q9H9V4	0.0409	0.02011	0.04228
1076	9831-12	SL015343	G3BP2	Ras GTPase-activating protein-binding protein 2	Q9UN86	0.01614	0.00794	0.04231
1077	7747-47	SL018268	NDUBB	NADH dehydrogenase [ubiquinone] 1 beta subcomplex subunit 11, mitochondrial	Q9NX14	0.03003	0.01477	0.04231
1078	18337-4	SL014629	GMDS	GDP-mannose 4,6 dehydratase	O60547	-0.01931	0.0095	0.04241
1079	3730-81	SL011448	TNR4	Tumor necrosis factor receptor superfamily member 4	P43489	0.04821	0.02372	0.04243
1080	13453-2	SL020083	RM33	39S ribosomal protein L33, mitochondrial	O75394	0.00678	0.00334	0.04269
1081	9981-18	SL018293	K1467	Protein FAM234B	A2RU67	-0.05142	0.02534	0.04275
1082	16298-84	SL003840	sPLA(2)-IID	Group IID secretory phospholipase A2	Q9UNK4	-0.04525	0.02237	0.04342
1083	8925-25	SL018712	RIR2B	Ribonucleoside-diphosphate reductase subunit M2 B	Q7LG56	-0.01964	0.00971	0.04352
1084	5813-58	SL000408	Epo	Erythropoietin	P01588	0.02084	0.01031	0.0436
1085	18303-39	SL020951	NEUG	Neurogranin	Q92686	-0.01432	0.00709	0.04361
1086	19109-32	SL006632	TCAL8	Transcription elongation factor A protein-like 8	Q8IYN2	0.05207	0.02577	0.04368
1087	9748-31	SL005394	GSTM3-3	Glutathione S-transferase Mu 3	P21266	-0.01627	0.00807	0.04397
1088	8383-20	SL018492	CK094	Uncharacterized protein C11orf94	C9JXX5	-0.06498	0.03222	0.04404
1089	15622-13	SL005491	OBCAM	Opioid-binding protein/cell adhesion molecule	Q14982	-0.02793	0.01386	0.04415
1090	7207-4	SL007390	RED	Protein Red	Q13123	0.06933	0.03441	0.04427
1091	7244-16	SL008385	TM149	IGF-like family receptor 1	Q9H665	0.02015	0.01002	0.0446
1092	14615-46	SL020089	KRA24	Keratin-associated protein 2-4	Q9BYR9	0.03132	0.01557	0.04465
1093	12619-14	SL004719	Protein phophatase 2Ca	Protein phosphatase 1A	P35813	0.02765	0.01375	0.04469
1094	8363-18	SL018473	K132L	UPF0577 protein KIAA1324-like	A8MWY0	-0.07504	0.03736	0.04494
1095	14326-4	SL006253	UB2E1	Ubiquitin-conjugating enzyme E2 E1	P51965	0.02486	0.01239	0.0452
1096	9728-4	SL019116	CIP1	E3 ubiquitin-protein ligase CCNB1IP1	Q9NPC3	-0.04795	0.02391	0.04521
1097	12925-105	SL018508	AXIN2	Axin-2	Q9Y2T1	-0.0412	0.02057	0.04556
1098	9401-57	SL017497	CB089	Metalloprotease TIKI1	Q86V40	0.0169	0.00847	0.04632
1099	3191-50	SL012783	WFKN1	WAP, kazal, immunoglobulin, kunitz and NTR domain-containing protein 1	Q96NZ8	-0.03432	0.0172	0.04635
1100	7770-25	SL013176	NFU1	NFU1 iron-sulfur cluster scaffold homolog, mitochondrial	Q9UMS0	0.05456	0.02739	0.0467
1101	2620-4	SL003872	gp130, soluble	Interleukin-6 receptor subunit beta	P40189	-0.04516	0.02267	0.04671
1102	12617-2	SL008369	STK24	Serine/threonine-protein kinase 24	Q9Y6E0	-0.00932	0.00468	0.04682
1103	5033-27	SL004737	Tropomyosin 1 alpha chain	Tropomyosin alpha-1 chain	P09493	0.03598	0.01808	0.04691
1104	18434-141	SL021510	TBPL1	TATA box-binding protein-like protein 1	P62380	-0.03354	0.01687	0.04711
1105	13565-2	SL003760	p130	Retinoblastoma-like protein 2	Q08999	0.0238	0.01197	0.04716
1106	7767-1	SL012589	CF126	Colipase-like protein 2	Q6UWE3	0.02619	0.0132	0.04751
1107	14037-18	SL013273	RANB3	Ran-binding protein 3	Q9H6Z4	0.02748	0.01385	0.0476
1108	11279-42	SL019373	GABR1	Gamma-aminobutyric acid type B receptor subunit 1	Q9UBS5	0.03468	0.01748	0.0476
1109	11258-41	SL004569	MAdCAM-1	Mucosal addressin cell adhesion molecule 1	Q13477	0.04143	0.0209	0.04772
1110	7234-12	SL018078	GT252	Procollagen galactosyltransferase 2	Q8IYK4	-0.06882	0.03472	0.04782
1111	9468-8	SL005403	Lectin, mannose-binding 2	Vesicular integral-membrane protein VIP36	Q12907	0.03111	0.01572	0.04815
1112	13268-45	SL012434	WNT5A	Protein Wnt-5a	P41221	0.01563	0.0079	0.04827
1113	12671-35	SL019808	ST1B1	Sulfotransferase family cytosolic 1B member 1	O43704	-0.02996	0.01516	0.0485
1114	7223-60	SL005105	S100A13	Protein S100-A13	Q99584	-0.01076	0.00545	0.04853
1115	7838-27	SL012804	SMR3A	Submaxillary gland androgen-regulated protein 3A	Q99954	0.0657	0.0333	0.04883
1116	7110-2	SL011305	DJB11	DnaJ homolog subfamily B member 11	Q9UBS4	0.01509	0.00765	0.04885
1117	9573-108	SL018369	TXD11	Thioredoxin domain-containing protein 11	Q6PKC3	-0.05878	0.02982	0.04903
1118	15437-11	SL008721	RAMP3	Receptor activity-modifying protein 3	O60896	-0.05872	0.0298	0.04911
1119	14061-48	SL002541	sRANKL	Tumor necrosis factor ligand superfamily member 11	O14788	0.04814	0.02443	0.04911
1120	18927-14	SL012569	RET1G	Retinoic acid early transcript 1G protein	Q6H3X3	0.0206	0.01046	0.0492
1121	7038-45	SL018029	SIA8D	CMP-N-acetylneuraminate-poly-alpha-2,8-sialyltransferase	Q92187	0.02336	0.01186	0.0492
1122	12646-2	SL013233	RPE	Ribulose-phosphate 3-epimerase	Q96AT9	-0.01795	0.00911	0.04921
1123	10447-18	SL018138	PABP3	Polyadenylate-binding protein 3	Q9H361	0.02949	0.01497	0.04922
1124	12892-10	SL019931	SYTL1	Synaptotagmin-like protein 1	Q8IYJ3	0.03863	0.01963	0.04944
1125	8866-53	SL018693	QPCTL	Glutaminyl-peptide cyclotransferase-like protein	Q9NXS2	-0.02434	0.01238	0.04959
1126	15669-7	SL007123	BRAF1	Serine/threonine-protein kinase B-raf	P15056	-0.02911	0.01481	0.04966
1127	7769-29	SL018257	3BP2	SH3 domain-binding protein 2	P78314	0.03058	0.01557	0.04996
1128	12821-6	SL019926	NAL10	NACHT, LRR and PYD domains-containing protein 10	Q86W26	-0.03527	0.01797	0.05006
1129	12426-19	SL016520	MOL1B	MOB kinase activator 1A	Q9H8S9	0.02242	0.01145	0.05044
1130	12594-5	SL019772	GRAN	Grancalcin	P28676	0.0271	0.01384	0.0505
1131	15566-10	SL004911	Calponin-1	Calponin-1	P51911	-0.03808	0.01944	0.05052
1132	4960-72	SL004208	annexin I	Annexin A1	P04083	0.01994	0.0102	0.05087
1133	5100-53	SL005197	LIMP II	Lysosome membrane protein 2	Q14108	-0.05943	0.03039	0.05091
1134	9772-153	SL018782	NLGN2	Neuroligin-2	Q8NFZ4	-0.02769	0.01416	0.05095
1135	9340-17	SL017408	FKB14	Peptidyl-prolyl cis-trans isomerase FKBP14	Q9NWM8	0.02524	0.01292	0.05102
1136	7757-5	SL018237	DQA2	HLA class II histocompatibility antigen, DQ alpha 2 chain	P01906	0.03529	0.01806	0.05104
1137	9000-177	SL006521	SLC31	Neutral and basic amino acid transport protein rBAT	Q07837	-0.03822	0.01956	0.05104
1138	13697-51	SL007151	GPDA	Glycerol-3-phosphate dehydrogenase [NAD(+)], cytoplasmic	P21695	0.01681	0.00861	0.05113
1139	7935-26	SL018309	LARGE	Glycosyltransferase-like protein LARGE1	O95461	-0.02629	0.01347	0.05124
1140	8250-2	SL008899	PTPRJ	Receptor-type tyrosine-protein phosphatase eta	Q12913	-0.04888	0.02505	0.0513
1141	4278-14	SL004901	Protein disulfide-isomerase	Protein disulfide-isomerase	P07237	-0.04503	0.02308	0.05146
1142	18312-68	SL015308	NDRG3	Protein NDRG3	Q9UGV2	-0.04131	0.02119	0.05155
1143	14034-22	SL001890	GA733-1 protein	Tumor-associated calcium signal transducer 2	P09758	-0.07909	0.04062	0.0519
1144	15455-40	SL017116	ADA15	Disintegrin and metalloproteinase domain-containing protein 15	Q13444	0.06974	0.03582	0.05191
1145	8877-22	SL017995	F176C	Protein eva-1 homolog C	P58658	0.03483	0.0179	0.05202
1146	18910-45	SL021281	LIN7A	Protein lin-7 homolog A	O14910	0.04169	0.02144	0.05216
1147	9774-59	SL018010	RN150	RING finger protein 150	Q9ULK6	-0.03455	0.01777	0.05225
1148	12415-122	SL011710	EDF1	Endothelial differentiation-related factor 1	O60869	0.02552	0.01313	0.05228
1149	3431-54	SL004137	EphA1	Ephrin type-A receptor 1	P21709	0.01591	0.00819	0.05255
1150	17396-23	SL008013	ADH1A	Alcohol dehydrogenase 1A	P07327	0.01805	0.0093	0.05256
1151	2888-49	SL000323	C7	Complement component C7	P10643	-0.03591	0.01852	0.05287
1152	9110-2	SL018850	SYT17	Synaptotagmin-17	Q9BSW7	0.05185	0.02683	0.05365
1153	12813-18	SL006654	EHBP1	EH domain-binding protein 1	Q8NDI1	-0.04486	0.02322	0.0537
1154	5256-86	SL011405	PDE5A	cGMP-specific 3',5'-cyclic phosphodiesterase	O76074	-0.00855	0.00443	0.05375
1155	7952-2	SL018311	VTI1A	Vesicle transport through interaction with t-SNAREs homolog 1A	Q96AJ9	0.02865	0.01483	0.05375
1156	6923-1	SL012351	PLOD2	Procollagen-lysine,2-oxoglutarate 5-dioxygenase 2	O00469	0.02178	0.01128	0.05378
1157	16770-3	SL012438	REG1B	Lithostathine-1-beta	P48304	0.01672	0.00867	0.05418
1158	17777-31	SL020957	SDSL	Serine dehydratase-like	Q96GA7	0.02724	0.01413	0.0542
1159	17852-5	SL011319	PPME1	Protein phosphatase methylesterase 1	Q9Y570	-0.0156	0.00809	0.05421
1160	16923-20	SL008767	Profilin II	Profilin-2	P35080	0.05891	0.0306	0.05457
1161	4886-3	SL000516	MCP-3	C-C motif chemokine 7	P80098	0.03313	0.01722	0.05471
1162	3647-49	SL018625	TLR4:MD-2 complex	Toll-like receptor 4:Lymphocyte antigen 96 complex	O00206|Q9Y6Y9	-0.03059	0.0159	0.05477
1163	2381-52	SL000319	C5	Complement C5	P01031	0.06186	0.03216	0.05477
1164	6213-10	SL017263	CGB2	Choriogonadotropin subunit beta variant 2	Q6NT52	0.01315	0.00685	0.05507
1165	9187-2	SL013165	HMGN1	Non-histone chromosomal protein HMG-14	P05114	0.02584	0.01346	0.05524
1166	9182-3	SL004733	sLRP1	Low-density lipoprotein receptor-related protein 1, soluble	Q07954	-0.04383	0.02287	0.05569
1167	11247-20	SL019366	NAGS	N-acetylglutamate synthase, mitochondrial	Q8N159	0.05898	0.03078	0.05572
1168	7231-37	SL018101	TM11A	Transmembrane protease serine 11A	Q6ZMR5	0.07281	0.03801	0.0558
1169	17691-1	SL007957	TPP1	Tripeptidyl-peptidase 1	O14773	0.03543	0.01851	0.05592
1170	10816-150	SL022717	PILRA isoform FDF03-M14	Paired immunoglobulin-like type 2 receptor alpha isoform FDF03-M14	Q9UKJ1	-0.01099	0.00574	0.05593
1171	3367-8	SL006777	FETUB	Fetuin-B	Q9UGM5	0.02867	0.01498	0.05599
1172	5076-53	SL014294	EPHAA	Ephrin type-A receptor 10	Q5JZY3	-0.03549	0.01854	0.056
1173	5615-62	SL017090	F172A	Protein FAM172A	Q8WUF8	0.04861	0.02541	0.05611
1174	12811-55	SL019912	ZN415	Zinc finger protein 415	Q09FC8	0.03812	0.01998	0.05675
1175	12436-84	SL005847	GST omega-1	Glutathione S-transferase omega-1	P78417	0.02036	0.01067	0.05681
1176	4125-52	SL003680	sRAGE	Advanced glycosylation end product-specific receptor, soluble	Q15109	-0.00902	0.00474	0.05727
1177	7108-7	SL018088	CS077	Small integral membrane protein 24	O75264	-0.04985	0.02619	0.05732
1178	18874-66	SL007254	CEBPA	CCAAT/enhancer-binding protein alpha	P49715	0.05004	0.02631	0.05755
1179	9830-109	SL019151	VAV3	Guanine nucleotide exchange factor VAV3	Q9UKW4	0.02986	0.0157	0.05762
1180	16591-71	SL012820	CHIA	Acidic mammalian chitinase	Q9BZP6	0.04712	0.02479	0.0577
1181	9341-1	SL014328	PDGFD	Platelet-derived growth factor D	Q9GZP0	0.02285	0.01202	0.05771
1182	7655-11	SL002785	N-terminal pro-BNP	N-terminal pro-BNP	P16860	0.00701	0.00369	0.05774
1183	3232-28	SL004118	TrATPase	Tartrate-resistant acid phosphatase type 5	P13686	-0.02926	0.0154	0.05778
1184	13113-7	SL002688	Osteopontin	Osteopontin	P10451	0.02277	0.01199	0.0579
1185	7898-29	SL018288	MDM1	Nuclear protein MDM1	Q8TC05	0.05377	0.02833	0.05809
1186	17774-38	SL013063	SMD3	Small nuclear ribonucleoprotein Sm D3	P62318	0.03853	0.02032	0.05824
1187	12370-30	SL006348	Apo F	Apolipoprotein F	Q13790	-0.01594	0.00841	0.05848
1188	5801-72	SL000305	b-NGF	beta-nerve growth factor	P01138	0.03378	0.01784	0.05858
1189	18864-7	SL006480	TRY3	Trypsin-3	P35030	-0.01457	0.0077	0.05861
1190	18419-20	SL004614	p16-ARC	Actin-related protein 2/3 complex subunit 5	O15511	0.01014	0.00536	0.05871
1191	8748-45	SL007076	HG2A	HLA class II histocompatibility antigen gamma chain	P04233	0.04934	0.0261	0.05904
1192	4588-1	SL011499	PH	Pancreatic hormone	P01298	0.01659	0.00878	0.05906
1193	18897-31	SL007577	HDAC2	Histone deacetylase 2	Q92769	-0.01628	0.00861	0.05907
1194	8272-22	SL018457	DHB7	3-keto-steroid reductase	P56937	-0.05309	0.02808	0.05908
1195	5630-48	SL009033	CM35H	CMRF35-like molecule 8	Q9UGN4	0.02049	0.01084	0.05918
1196	5102-55	SL005200	MICB	MHC class I polypeptide-related sequence B	Q29980	0.01724	0.00913	0.05922
1197	8970-9	SL007004	RIPK2	Receptor-interacting serine/threonine-protein kinase 2	O43353	-0.06089	0.03225	0.05933
1198	11223-1	SL018407	TM154	Transmembrane protein 154	Q6P9G4	-0.04633	0.02454	0.05935
1199	8355-80	SL018469	ISM1	Isthmin-1	B1AKI9	0.05733	0.03036	0.05937
1200	7892-132	SL018293	K1467	Protein FAM234B	A2RU67	0.05574	0.02952	0.05938
1201	4962-52	SL012538	ARMEL	Cerebral dopamine neurotrophic factor	Q49AH0	-0.0298	0.0158	0.05958
1202	2942-50	SL000396	Cytochrome c	Cytochrome c	P99999	-0.02303	0.01221	0.0596
1203	10748-216	SL018468	PCDB2	Protocadherin beta-2	Q9Y5E7	-0.03114	0.01651	0.05967
1204	7186-111	SL018100	STX3	Syntaxin-3	Q13277	0.03581	0.01901	0.05992
1205	8024-64	SL011109	TPST2	Protein-tyrosine sulfotransferase 2	O60704	-0.04849	0.02574	0.05993
1206	12501-10	SL008849	TBCA	Tubulin-specific chaperone A	O75347	-0.01443	0.00766	0.05995
1207	18214-2	SL010920	GSH0	Glutamate--cysteine ligase regulatory subunit	P48507	-0.01246	0.00661	0.05996
1208	9993-11	SL019212	ZN264	Zinc finger protein 264	O43296	0.05229	0.02781	0.06048
1209	14116-129	SL004821	S100A4	Protein S100-A4	P26447	-0.02537	0.0135	0.0605
1210	12716-3	SL015364	ZN175	Zinc finger protein 175	Q9Y473	0.02996	0.01595	0.06069
1211	6622-90	SL011868	APEL	Apelin	Q9ULZ1	0.04277	0.0228	0.06103
1212	5400-52	SL003184	sLeptin R	Leptin receptor	P48357	-0.01439	0.00768	0.06135
1213	6606-61	SL007449	KISS1	Metastasis-suppressor KiSS-1	Q15726	-0.03474	0.01854	0.06136
1214	13107-9	SL008402	LYPD3	Ly6/PLAUR domain-containing protein 3	O95274	-0.03264	0.01743	0.06146
1215	3055-54	SL003308	IL-4 sR	Interleukin-4 receptor subunit alpha	P24394	-0.04321	0.02308	0.0615
1216	11218-84	SL019351	TPMT	Thiopurine S-methyltransferase	P51580	0.024	0.01282	0.06157
1217	8087-250	SL018374	RNF13	E3 ubiquitin-protein ligase RNF13	O43567	-0.04244	0.02268	0.06164
1218	7991-54	SL018364	IQCF1	IQ domain-containing protein F1	Q8N6M8	0.02596	0.01387	0.06164
1219	9765-4	SL019150	NDE1	Nuclear distribution protein nudE homolog 1	Q9NXR1	-0.04125	0.02207	0.06198
1220	4203-50	SL004920	Cofilin-1	Cofilin-1	P23528	0.03024	0.01619	0.06218
1221	6151-18	SL007242	MP2K3	Dual specificity mitogen-activated protein kinase kinase 3	P46734	-0.0283	0.01515	0.06221
1222	15372-43	SL014748	BRD2	Bromodomain-containing protein 2	P25440	0.05522	0.02957	0.06225
1223	4127-75	SL000322	C6	Complement component C6	P13671	-0.04326	0.02318	0.06234
1224	19279-42	SL005471	CRBP	Retinol-binding protein 1	P09455	0.04595	0.02462	0.06238
1225	2773-50	SL001717	IL-10	Interleukin-10	P22301	-0.05073	0.02719	0.0625
1226	9026-40	SL018801	BTNL8	Butyrophilin-like protein 8	Q6UX41	0.04634	0.02487	0.06274
1227	13568-30	SL011203	PSMD4	26S proteasome non-ATPase regulatory subunit 4	P55036	-0.03947	0.02119	0.06281
1228	19446-1	SL020976	GMPR2	GMP reductase 2	Q9P2T1	-0.01763	0.00947	0.06282
1229	15636-49	SL014090	SORC1	VPS10 domain-containing receptor SorCS1	Q8WY21	-0.03502	0.0188	0.0629
1230	12904-180	SL004440	cubilin	cubilin	O60494	0.05287	0.02843	0.06325
1231	8994-65	SL010380	SLAMF8	SLAM family member 8	Q9P0V8	0.02088	0.01123	0.06341
1232	6421-52	SL017458	IFN16	Interferon alpha-16	P05015	0.03743	0.02017	0.0639
1233	9394-19	SL005492	Aminopeptidase	Carboxypeptidase Q	Q9Y646	-0.02414	0.01302	0.06394
1234	12822-34	SL006959	APBB1	Amyloid beta A4 precursor protein-binding family B member 1	O00213	-0.03823	0.02063	0.06417
1235	8569-147	SL008557	ARL8B	ADP-ribosylation factor-like protein 8B	Q9NVJ2	0.0624	0.03367	0.06422
1236	10695-12	SL012662	WF10B	Protein WFDC10B	Q8IUB3	0.05444	0.02938	0.06425
1237	3046-31	SL004260	resistin	Resistin	Q9HD89	0.01877	0.01014	0.06435
1238	18408-26	SL008052	ARF4	ADP-ribosylation factor 4	P18085	-0.01085	0.00586	0.06455
1239	11387-3	SL019420	ATF6B	Cyclic AMP-dependent transcription factor ATF-6 beta	Q99941	0.0336	0.01815	0.06459
1240	12488-9	SL015331	MCTS1	Malignant T-cell-amplified sequence 1	Q9ULC4	0.03301	0.01786	0.06489
1241	15612-5	SL012168	LIN7B	Protein lin-7 homolog B	Q9HAP6	-0.03217	0.01741	0.06508
1242	19145-4	SL015073	MREG	Melanoregulin	Q8N565	-0.02772	0.01501	0.06519
1243	5611-56	SL012710	D108B	Beta-defensin 108B	Q8NET1	-0.05057	0.02739	0.06522
1244	13518-5	SL014608	ASAP2	Arf-GAP with SH3 domain, ANK repeat and PH domain-containing protein 2	O43150	0.01538	0.00833	0.06529
1245	3168-8	SL004626	ADAMTS-5	A disintegrin and metalloproteinase with thrombospondin motifs 5	Q9UNA0	-0.02958	0.01603	0.06535
1246	11307-33	SL007655	WWP1	NEDD4-like E3 ubiquitin-protein ligase WWP1	Q9H0M0	-0.01477	0.00801	0.06546
1247	8978-30	SL018794	M4K3	Mitogen-activated protein kinase kinase kinase kinase 3	Q8IVH8	-0.05598	0.03035	0.06547
1248	9207-60	SL018887	QORL1	Quinone oxidoreductase-like protein 1	O95825	0.01338	0.00726	0.06565
1249	3067-67	SL005234	GDF-9	Growth/differentiation factor 9	O60383	0.04029	0.02186	0.06566
1250	2816-50	SL001902	BCAM	Basal Cell Adhesion Molecule	P50895	-0.02934	0.01592	0.06569
1251	17857-6	SL020990	ACADL	Long-chain specific acyl-CoA dehydrogenase, mitochondrial	P28330	-0.06496	0.03528	0.06594
1252	11109-56	SL012540	SVEP1	Sushi, von Willebrand factor type A, EGF and pentraxin domain-containing protein 1	Q4LDE5	0.02269	0.01234	0.06638
1253	3489-9	SL004331	CNTF	Ciliary neurotrophic factor	P26441	-0.07622	0.04147	0.06641
1254	9739-4	SL019140	MSH2	DNA mismatch repair protein Msh2	P43246	-0.04573	0.02488	0.06641
1255	10365-132	SL005184	IL-23	Interleukin-23	Q9NPF7|P29460	0.01897	0.01033	0.0665
1256	4811-33	SL004739	ITI heavy chain H4	Inter-alpha-trypsin inhibitor heavy chain H4	Q14624	0.04584	0.02495	0.06656
1257	14675-20	SL011011	IF4B	Eukaryotic translation initiation factor 4B	P23588	-0.01747	0.00951	0.06658
1258	10496-11	SL009322	CaCC	Calcium-activated chloride channel regulator 1	A8K7I4	0.02404	0.01309	0.06669
1259	9883-29	SL002802	Glyoxalase I	Lactoylglutathione lyase	Q04760	-0.01205	0.00657	0.067
1260	16828-8	SL002657	Collagen a1(VI)	Collagen alpha-1(VI) chain	P12109	0.01617	0.00882	0.06703
1261	8391-12	SL012528	DB115	Beta-defensin 115	Q30KQ5	-0.04644	0.02532	0.06707
1262	17694-32	SL010943	PSME2	Proteasome activator complex subunit 2	Q9UL46	-0.01562	0.00852	0.06711
1263	10940-25	SL008242	SRCA	Sarcalumenin	Q86TD4	0.02988	0.01632	0.0674
1264	7732-45	SL018228	VAMP4	Vesicle-associated membrane protein 4	O75379	-0.06099	0.0333	0.0674
1265	3452-17	SL006916	LCK	Tyrosine-protein kinase Lck	P06239	0.05035	0.0275	0.06752
1266	5230-99	SL016557	HMGR	3-hydroxy-3-methylglutaryl-coenzyme A reductase	P04035	0.04043	0.02213	0.06807
1267	2774-10	SL000474	IL-16	Interleukin-16	Q14005	0.02246	0.01229	0.06814
1268	18935-14	SL004493	TLR5	Toll-like receptor 5	O60602	-0.02333	0.01278	0.06834
1269	9585-80	SL008621	ACAM	CXADR-like membrane protein	Q9H6B4	0.0523	0.02865	0.06835
1270	8374-5	SL004638	NGF R	Tumor necrosis factor receptor superfamily member 16	P08138	-0.01885	0.01034	0.06859
1271	4133-54	SL004068	Granzyme B	Granzyme B	P10144	-0.0417	0.02288	0.06869
1272	14132-21	SL020171	HHLA2	HERV-H LTR-associating protein 2	Q9UM44	0.03707	0.02034	0.0688
1273	5457-5	SL007471	COLEC12	Collectin-12	Q5KU26	-0.02045	0.01122	0.06886
1274	5617-41	SL012362	NPFF	Pro-FMRFamide-related neuropeptide FF	O15130	0.02663	0.01462	0.06892
1275	9872-23	SL013023	CTNA2	Catenin alpha-2	P26232	-0.05521	0.03033	0.06909
1276	13588-11	SL020193	ANXA9	Annexin A9	O76027	-0.03724	0.02047	0.06924
1277	13375-48	SL020085	SNG3	Synaptogyrin-3	O43761	-0.05406	0.02971	0.06925
1278	12747-89	SL010231	RBM3	RNA-binding protein 3	P98179	0.01806	0.00993	0.06932
1279	5484-63	SL011588	RS3A	40S ribosomal protein S3a	P61247	0.0343	0.01887	0.06953
1280	11438-6	SL019476	DNJB2	DnaJ homolog subfamily B member 2	P25686	0.02539	0.01397	0.06956
1281	9173-21	SL008094	PGM1	Phosphoglucomutase-1	P36871	0.05616	0.03093	0.06974
1282	15591-28	SL001812	Glutathione peroxidase	Glutathione peroxidase 1	P07203	-0.01332	0.00734	0.06984
1283	13492-44	SL005768	HSPA9B	Stress-70 protein, mitochondrial	P38646	0.01794	0.00989	0.07018
1284	5226-36	SL016551	CK2-A2:B	Casein kinase II 2-alpha':2-beta heterotetramer	P19784|P67870	-0.01669	0.00921	0.0702
1285	13397-88	SL004533	HBD-2	Beta-defensin 4A	O15263	0.00511	0.00282	0.07043
1286	14136-234	SL007696	C1QR1	Complement component C1q receptor	Q9NPY3	-0.02877	0.01591	0.07096
1287	8909-77	SL018714	GNPI1	Glucosamine-6-phosphate isomerase 1	P46926	-0.01929	0.01067	0.07107
1288	16597-11	SL013189	GLRX5	Glutaredoxin-related protein 5, mitochondrial	Q86SX6	0.02849	0.01576	0.07109
1289	5021-13	SL004914	PPase	Inorganic pyrophosphatase	Q15181	-0.02402	0.01329	0.07111
1290	5443-62	SL002505	ANP	Atrial natriuretic factor	P01160	0.0285	0.01578	0.07118
1291	14013-11	SL015118	TANK	TRAF family member-associated NF-kappa-B activator	Q92844	0.02178	0.01207	0.07152
1292	8956-96	SL005222	SREC-II	Scavenger receptor class F member 2	Q96GP6	-0.03816	0.02118	0.07191
1293	12022-12	SL000132	SMAD4	Mothers against decapentaplegic homolog 4	Q13485	-0.01862	0.01033	0.07191
1294	7930-3	SL018327	EXOS1	Exosome complex component CSL4	Q9Y3B2	0.05956	0.03311	0.0724
1295	4862-63	SL004133	BMP RII	Bone morphogenetic protein receptor type-2	Q13873	0.05471	0.03043	0.07259
1296	6965-19	SL017948	CNTP2	Contactin-associated protein-like 2	Q9UHC6	-0.03308	0.01842	0.0729
1297	4143-74	SL003186	Lymphotactin	Lymphotactin	P47992	0.05642	0.03142	0.07294
1298	18193-165	SL015541	MO4L1	Mortality factor 4-like protein 1	Q9UBU8	0.03805	0.0212	0.07305
1299	7782-34	SL012453	EP3B	Epididymal secretory protein E3-beta	P56851	0.0515	0.0287	0.07312
1300	12591-27	SL002050	Oligophrenin-1	Oligophrenin-1	O60890	-0.00917	0.00511	0.07312
1301	10938-13	SL003442	sLFA-3	Lymphocyte function-associated antigen 3	P19256	0.04809	0.02682	0.07331
1302	3356-50	SL004868	Carbonic anhydrase VII	Carbonic anhydrase 7	P43166	-0.04506	0.02513	0.07339
1303	3397-7	SL010616	SHP-2	Tyrosine-protein phosphatase non-receptor type 11	Q06124	0.01695	0.00946	0.07339
1304	5032-64	SL009868	SSRP1	FACT complex subunit SSRP1	Q08945	0.05009	0.02795	0.07354
1305	3847-56	SL011532	ETHE1	Persulfide dioxygenase ETHE1, mitochondrial	O95571	-0.03401	0.01901	0.07395
1306	5716-49	SL017101	CSAG1	Putative chondrosarcoma-associated gene 1 protein	Q6PB30	-0.04495	0.02512	0.07396
1307	3348-49	SL003994	BMP-1	Bone morphogenetic protein 1	P13497	-0.01809	0.01013	0.07437
1308	6521-35	SL009928	NPTX2	Neuronal pentraxin-2	P47972	-0.03298	0.01851	0.0752
1309	14670-1	SL020187	SKIL	Ski-like protein	P12757	0.03296	0.01851	0.07531
1310	6497-10	SL012365	XLRS1	Retinoschisin	O15537	0.04163	0.02338	0.07542
1311	10781-19	SL008886	CLC4G	C-type lectin domain family 4 member G	Q6UXB4	0.03788	0.02128	0.07549
1312	7045-4	SL007383	BNIP3	BCL2/adenovirus E1B 19 kDa protein-interacting protein 3	Q12983	-0.03939	0.02214	0.07559
1313	19303-64	SL020942	PT117	Protein PET117 homolog, mitochondrial	Q6UWS5	0.02242	0.01261	0.0757
1314	2333-72	SL000584	TGF-b1	Transforming growth factor beta-1	P01137	0.02793	0.01571	0.07584
1315	13570-43	SL008163	VIGLN	Vigilin	Q00341	0.02393	0.01346	0.07586
1316	8869-5	SL018709	BT2A1	Butyrophilin subfamily 2 member A1	Q7KYR7	0.05565	0.03131	0.07586
1317	15567-2	SL004471	CD3-zeta	T-cell surface glycoprotein CD3 zeta chain	P20963	0.05987	0.03368	0.0759
1318	8690-25	SL018617	CAV3	Caveolin-3	P56539	-0.05013	0.02824	0.07626
1319	19142-39	SL018889	DNM3L	DNA (cytosine-5)-methyltransferase 3-like	Q9UJW3	0.04143	0.02335	0.07637
1320	4138-25	SL004346	IL-20	Interleukin-20	Q9NYY1	-0.06204	0.03502	0.07683
1321	8245-27	SL005169	sICAM-5	Intercellular adhesion molecule 5	Q9UMF0	-0.01869	0.01056	0.07715
1322	14324-52	SL005089	CSPG6	Structural maintenance of chromosomes protein 3	Q9UQE7	0.0182	0.0103	0.07759
1323	13590-1	SL020207	ORN	Oligoribonuclease, mitochondrial	Q9Y3B8	-0.01835	0.01039	0.07768
1324	3049-61	SL000603	Trypsin	Trypsin-1	P07477	-0.01517	0.00859	0.07796
1325	9849-13	SL013026	APEX1	DNA-(apurinic or apyrimidinic site) lyase	P27695	0.01736	0.00984	0.07805
1326	15416-54	SL012646	LYG2	Lysozyme g-like protein 2	Q86SG7	0.01905	0.01082	0.07853
1327	5092-51	SL007328	JAG1	Protein jagged-1	P78504	-0.02571	0.0146	0.07855
1328	14128-121	SL017106	IFN10	Interferon alpha-10	P01566	-0.04787	0.02718	0.07857
1329	12704-26	SL009388	SH2D3	SH2 domain-containing protein 3C	Q8N5H7	0.04623	0.02626	0.07867
1330	5728-60	SL012780	FCRL1	Fc receptor-like protein 1	Q96LA6	-0.015	0.00852	0.07872
1331	13449-25	SL020108	SF3B4	Splicing factor 3B subunit 4	Q15427	-0.06095	0.03464	0.07887
1332	18215-5	SL021098	THG1	Probable tRNA(His) guanylyltransferase	Q9NWX6	-0.0095	0.0054	0.07894
1333	3516-60	SL004712	SDF-1	Stromal cell-derived factor 1	P48061	-0.02441	0.01388	0.07898
1334	12576-21	SL002732	MAGE-3	Melanoma-associated antigen 3	P43357	0.03064	0.01742	0.079
1335	8955-60	SL018797	GL8D1	Glycosyltransferase 8 domain-containing protein 1	Q68CQ7	0.04122	0.02344	0.07905
1336	8325-37	SL018474	ADH4	Alcohol dehydrogenase 4	P08319	0.01112	0.00632	0.0791
1337	9449-150	SL015989	C4b-binding protein alpha chain	C4b-binding protein alpha chain	P04003	0.02693	0.01532	0.07919
1338	7208-60	SL018111	MGT4C	Alpha-1,3-mannosyl-glycoprotein 4-beta-N-acetylglucosaminyltransferase C	Q9UBM8	-0.03125	0.01778	0.07923
1339	4707-50	SL017611	14-3-3	14-3-3 protein family	Q04917	0.00767	0.00437	0.07932
1340	18894-1	SL007141	GPX2	Glutathione peroxidase 2	P18283	-0.0559	0.03187	0.0798
1341	9836-20	SL007169	DCK	Deoxycytidine kinase	P27707	-0.05239	0.02987	0.07981
1342	11592-1	SL011997	ELAV1	ELAV-like protein 1	Q15717	0.03302	0.01885	0.08018
1343	13088-397	SL000137	BTC	Betacellulin	P35070	-0.05279	0.03014	0.0802
1344	5650-9	SL008205	PDIA6	Protein disulfide-isomerase A6	Q15084	0.01181	0.00674	0.0804
1345	9015-1	SL007780	PRG3	Proteoglycan 3	Q9Y2Y8	-0.01876	0.01072	0.0804
1346	9844-138	SL008091	ACTN2	Alpha-actinin-2	P35609	0.00905	0.00518	0.08086
1347	2599-51	SL003735	4-1BB ligand	Tumor necrosis factor ligand superfamily member 9	P41273	-0.03426	0.01961	0.08099
1348	3072-4	SL001718	IL-13	Interleukin-13	P35225	0.03649	0.02089	0.08105
1349	18950-13	SL007124	RAC2	Ras-related C3 botulinum toxin substrate 2	P15153	-0.01011	0.00579	0.08126
1350	10785-8	SL018337	LRC52	Leucine-rich repeat-containing protein 52	Q8N7C0	-0.01903	0.0109	0.0814
1351	4924-32	SL000521	MMP-1	Interstitial collagenase	P03956	0.00774	0.00443	0.08142
1352	10624-45	SL018582	ISK13	Serine protease inhibitor Kazal-type 13	Q1W4C9	0.04796	0.02749	0.08146
1353	17150-8	SL005698	HSP 10	10 kDa heat shock protein, mitochondrial	P61604	0.01288	0.00739	0.0818
1354	4306-4	SL003655	Transketolase	Transketolase	P29401	-0.01888	0.01084	0.08188
1355	9826-135	SL002513	Fragile histidine triad protein	Bis(5'-adenosyl)-triphosphatase	P49789	-0.01666	0.00959	0.0827
1356	5490-53	SL010384	Testican-1	Testican-1	Q08629	0.03199	0.01843	0.083
1357	16882-27	SL008943	PHP14	14 kDa phosphohistidine phosphatase	Q9NRX4	-0.01373	0.00791	0.08302
1358	7789-182	SL007394	PRDX4	Peroxiredoxin-4	Q13162	0.0505	0.02914	0.08345
1359	12338-27	SL019671	EGFLA	Pikachurin	Q63HQ2	-0.02317	0.01339	0.08398
1360	9094-5	SL018818	CLC4C	C-type lectin domain family 4 member C	Q8WTT0	-0.01495	0.00865	0.08413
1361	18179-56	SL011200	SPSY	Spermine synthase	P52788	-0.05154	0.02981	0.08419
1362	9957-9	SL019193	RN114	E3 ubiquitin-protein ligase RNF114	Q9Y508	-0.04294	0.02487	0.08458
1363	18933-4	SL013786	TGM4	Protein-glutamine gamma-glutamyltransferase 4	P49221	-0.04462	0.02586	0.08489
1364	3045-72	SL002704	PTN	Pleiotrophin	P21246	0.01908	0.01107	0.08497
1365	11217-16	SL007405	CTBP1	C-terminal-binding protein 1	Q13363	-0.01892	0.01097	0.08508
1366	18204-1	SL013020	TCEA1	Transcription elongation factor A protein 1	P23193	-0.01018	0.00591	0.08512
1367	18291-8	SL002000	p21	Cyclin-dependent kinase inhibitor 1	P38936	0.03177	0.01843	0.08513
1368	12751-26	SL015327	ZHX1	Zinc fingers and homeoboxes protein 1	Q9UKY1	0.04706	0.0273	0.08515
1369	4981-6	SL008709	DSC3	Desmocollin-3	Q14574	-0.04731	0.02747	0.08535
1370	15368-3	SL007531	BMPER	BMP-binding endothelial regulator protein	Q8N8U9	-0.03361	0.01953	0.08559
1371	15499-11	SL006028	Attractin	Attractin	O75882	-0.04084	0.02375	0.08586
1372	19369-17	SL007580	GCNL2	Histone acetyltransferase KAT2A	Q92830	-0.04229	0.0246	0.08597
1373	3521-16	SL000589	TSH	Thyroid Stimulating Hormone	P01222|P01215	-0.01171	0.00681	0.08599
1374	5667-3	SL012491	SEM3B	Semaphorin-3B	Q13214	0.05662	0.03296	0.08625
1375	12622-96	SL019786	ASH1L	Histone-lysine N-methyltransferase ASH1L	Q9NR48	-0.03653	0.02127	0.08636
1376	2991-9	SL001997	IL-1 sRI	Interleukin-1 receptor type 1	P14778	-0.02047	0.01194	0.08672
1377	15640-54	SL008169	TAGL	Transgelin	Q01995	0.02042	0.01192	0.08704
1378	13053-6	SL015342	S6A14	Sodium- and chloride-dependent neutral and basic amino acid transporter B(0+)	Q9UN76	0.03407	0.01989	0.08709
1379	4159-130	SL000415	Factor H	Complement factor H	P08603	0.06095	0.03559	0.08716
1380	6252-62	SL006092	Secretoglobin family 3A member 1	Secretoglobin family 3A member 1	Q96QR1	-0.01112	0.0065	0.08748
1381	10705-14	SL018611	SIA7C	Alpha-N-acetylgalactosaminide alpha-2,6-sialyltransferase 3	Q8NDV1	0.045	0.02632	0.08771
1382	7989-5	SL018345	CA226	Uncharacterized protein C1orf226	A1L170	0.01958	0.01146	0.08782
1383	11544-39	SL010933	PHF3	PHD finger protein 3	Q92576	0.03461	0.02026	0.08791
1384	6431-68	SL006352	PCYOX	Prenylcysteine oxidase 1	Q9UHG3	-0.02173	0.01273	0.08807
1385	17348-5	SL018443	SYJ2B	Synaptojanin-2-binding protein	P57105	0.02945	0.01724	0.08807
1386	12358-6	SL007325	IGBP1	Immunoglobulin-binding protein 1	P78318	-0.01598	0.00936	0.08816
1387	7810-20	SL005573	C1QTNF5	Complement C1q tumor necrosis factor-related protein 5	Q9BXJ0	-0.03305	0.01936	0.08816
1388	8249-124	SL012869	ALK	ALK tyrosine kinase receptor	Q9UM73	0.05052	0.02961	0.0883
1389	17380-2	SL013054	UBE2K	Ubiquitin-conjugating enzyme E2 K	P61086	-0.01815	0.01064	0.08831
1390	3852-19	SL000449	HSP 40	DnaJ homolog subfamily B member 1	P25685	-0.0142	0.00832	0.0884
1391	9314-9	SL012504	PSG5	Pregnancy-specific beta-1-glycoprotein 5	Q15238	-0.01272	0.00746	0.08842
1392	17698-15	SL016498	WBP2	WW domain-binding protein 2	Q969T9	-0.0303	0.01778	0.08867
1393	4964-67	SL007729	ARTS1	Endoplasmic reticulum aminopeptidase 1	Q9NZ08	0.01119	0.00656	0.08878
1394	12558-3	SL011269	UBS3B	Ubiquitin-associated and SH3 domain-containing protein B	Q8TF42	-0.00542	0.00318	0.08888
1395	11107-25	SL007735	TEN3	Teneurin-3	Q9P273	0.04602	0.02702	0.08889
1396	8005-1	SL018347	MXRA7	Matrix-remodeling-associated protein 7	P84157	0.02686	0.01577	0.08897
1397	13377-3	SL020095	C56D1	Cytochrome b561 domain-containing protein 1	Q8N8Q1	-0.02727	0.01605	0.08975
1398	15304-1	SL002648	PAP1	Regenerating islet-derived protein 3-alpha	Q06141	0.01167	0.00687	0.0898
1399	7784-1	SL017189	Kininogen, HMW	Kininogen-1	P01042	0.03699	0.02178	0.08982
1400	13717-15	SL006542	FCN2	Ficolin-2	Q15485	-0.0255	0.01505	0.09051
1401	16913-8	SL008937	RNT2	Ribonuclease T2	O00584	0.02105	0.01243	0.09084
1402	10553-8	SL017988	TOIP2	Torsin-1A-interacting protein 2	Q8NFQ8	0.03293	0.01947	0.09111
1403	9913-4	SL011627	RRBP1	Ribosome-binding protein 1	Q9P2E9	0.03196	0.01893	0.09166
1404	8659-68	SL011113	G6B	Protein G6b	O95866	-0.04836	0.02864	0.09177
1405	8098-37	SL011184	THAS	Thromboxane-A synthase	P24557	0.03273	0.0194	0.09191
1406	5088-175	SL005185	IL-23 R	Interleukin-23 receptor	Q5VWK5	-0.02684	0.01591	0.09197
1407	10637-50	SL007494	K1324	UPF0577 protein KIAA1324	Q6UXG2	-0.0309	0.01832	0.09202
1408	7856-51	SL018294	F151A	Protein FAM151A	Q8WW52	-0.01427	0.00846	0.09202
1409	6925-26	SL017997	SNX8	Sorting nexin-8	Q9Y5X2	-0.01275	0.00757	0.09241
1410	13930-3	SL007678	ABC3G	DNA dC->dU-editing enzyme APOBEC-3G	Q9HC16	-0.01102	0.00654	0.09243
1411	15299-102	SL012502	MESD2	LDLR chaperone MESD	Q14696	0.01284	0.00763	0.09263
1412	18413-24	SL014815	ARL4D	ADP-ribosylation factor-like protein 4D	P49703	0.03063	0.01824	0.09346
1413	13743-56	SL020222	CUL4B	Cullin-4B	Q13620	0.02445	0.01456	0.09349
1414	16296-43	SL017638	LGR5	Leucine-rich repeat-containing G-protein coupled receptor 5	O75473	-0.03059	0.01825	0.09405
1415	12449-16	SL012991	PPIH	Peptidyl-prolyl cis-trans isomerase H	O43447	-0.01747	0.01042	0.09408
1416	4324-33	SL008516	CYTT	Cystatin-SA	P09228	-0.01045	0.00624	0.09412
1417	12976-49	SL001913	Vinexin b	Vinexin b	O60504	-0.04971	0.02966	0.09414
1418	14334-3	SL014781	RECO	Recoverin	P35243	-0.03552	0.02121	0.0943
1419	19239-5	SL003998	ARF1	ADP-ribosylation factor 1	P84077	-0.02548	0.01522	0.0946
1420	7824-88	SL018261	MSRB3	Methionine-R-sulfoxide reductase B3	Q8IXL7	-0.03974	0.02375	0.09465
1421	11539-4	SL008136	ATPK	ATP synthase subunit f, mitochondrial	P56134	0.02306	0.01378	0.09467
1422	13624-17	SL020213	NADK	NAD kinase	O95544	0.02599	0.01554	0.09475
1423	16803-4	SL008657	CALB2	Calretinin	P22676	0.01979	0.01183	0.09484
1424	13062-4	SL016378	GMFG	Glia maturation factor gamma	O60234	0.01139	0.00681	0.09485
1425	12963-1	SL015007	GP107	Protein GPR107	Q5VW38	-0.04588	0.02748	0.09543
1426	19370-30	SL018828	HS3S4	Heparan sulfate glucosamine 3-O-sulfotransferase 4	Q9Y661	-0.04911	0.02942	0.09548
1427	13522-20	SL007318	VISL1	Visinin-like protein 1	P62760	-0.0272	0.0163	0.09555
1428	4149-8	SL000537	PDGF-BB	Platelet-derived growth factor subunit B	P01127	0.00499	0.00299	0.09564
1429	9121-28	SL018813	FUT2	Galactoside 2-alpha-L-fucosyltransferase 2	Q10981	-0.08179	0.04903	0.09571
1430	3839-60	SL011629	AIP	AH receptor-interacting protein	O00170	-0.01471	0.00883	0.09606
1431	4435-66	SL009045	ENPP7	Ectonucleotide pyrophosphatase/phosphodiesterase family member 7	Q6UWV6	0.00825	0.00495	0.09628
1432	13043-157	SL007491	ATAD2	ATPase family AAA domain-containing protein 2	Q6PL18	0.04042	0.02428	0.0963
1433	19183-164	SL008622	RL12	60S ribosomal protein L12	P30050	0.01643	0.00988	0.09663
1434	9219-70	SL008376	NENF	Neudesin	Q9UMX5	0.0235	0.01413	0.09674
1435	3405-6	SL010529	UFC1	Ubiquitin-fold modifier-conjugating enzyme 1	Q9Y3C8	-0.01729	0.01041	0.09692
1436	12936-38	SL019347	RLBP1	Retinaldehyde-binding protein 1	P12271	-0.0373	0.02248	0.09738
1437	3627-71	SL010376	MMEL2	Membrane metallo-endopeptidase-like 1	Q495T6	0.03967	0.02394	0.09785
1438	12880-1	SL019962	SV2A	Synaptic vesicle glycoprotein 2A	Q7L0J3	0.04198	0.02534	0.09794
1439	12703-6	SL019810	NEK7	Serine/threonine-protein kinase Nek7	Q8TDX7	-0.00494	0.00298	0.09814
1440	5493-17	SL010524	WNK3	Serine/threonine-protein kinase WNK3	Q9BYP7	-0.01203	0.00727	0.0985
1441	18225-13	SL008769	HEBP1	Heme-binding protein 1	Q9NRV9	-0.01204	0.00728	0.09853
1442	15603-20	SL004086	Integrin alpha-2	Integrin alpha-2	P17301	-0.02258	0.01366	0.09867
1443	9579-59	SL018689	TMG4	Transmembrane gamma-carboxyglutamic acid protein 4	Q9BZD6	-0.02373	0.01435	0.09868
1444	11370-20	SL019445	INP5E	72 kDa inositol polyphosphate 5-phosphatase	Q9NRR6	0.03721	0.02251	0.09869
1445	5028-59	SL005764	sCD163	Scavenger receptor cysteine-rich type 1 protein M130	Q86VB7	0.01734	0.01049	0.09872
1446	9377-25	SL002787	SCF	Kit ligand	P21583	-0.02281	0.01381	0.09901
1447	5250-53	SL010928	IMDH2	Inosine-5'-monophosphate dehydrogenase 2	P12268	0.0323	0.01956	0.09914
1448	12753-6	SL007583	APBB2	Amyloid beta A4 precursor protein-binding family B member 2	Q92870	-0.0402	0.02436	0.09919
1449	7551-33	SL016455	LRC32	Leucine-rich repeat-containing protein 32	Q14392	-0.02463	0.01493	0.09934
1450	5087-5	SL005183	IL-22BP	Interleukin-22 receptor subunit alpha-2	Q969J5	-0.0171	0.01038	0.09967
1451	18244-1	SL008375	ANXA7	Annexin A7	P20073	-0.01534	0.00932	0.1001
1452	10336-3	SL019100	CHIP	E3 ubiquitin-protein ligase CHIP	Q9UNE7	0.02683	0.0163	0.1001
1453	3073-51	SL002508	IL-18 BPa	Interleukin-18-binding protein	O95998	0.02012	0.01223	0.1002
1454	4549-78	SL014008	FUT5	Alpha-(1,3)-fucosyltransferase 5	Q11128	-0.01452	0.00883	0.1003
1455	6948-82	SL017959	FIG4	Polyphosphoinositide phosphatase	Q92562	0.02004	0.01218	0.1004
1456	9713-67	SL012503	PGFRL	Platelet-derived growth factor receptor-like protein	Q15198	-0.01668	0.01014	0.1004
1457	9606-4	SL019046	P210L	Nuclear pore membrane glycoprotein 210-like	Q5VU65	0.02215	0.01347	0.1004
1458	12690-33	SL019825	2020-09-10	Septin-10	Q9P0V9	-0.0316	0.01922	0.1005
1459	9931-20	SL005851	Keratin-1	Keratin, type II cytoskeletal 1	P04264	0.01684	0.01024	0.1005
1460	17850-42	SL013717	KLF4	Krueppel-like factor 4	O43474	0.04706	0.02863	0.1006
1461	5870-23	SL003700	BAD	Bcl2-associated agonist of cell death	Q92934	-0.01457	0.00887	0.1007
1462	13236-25	SL012449	WNT3A	Protein Wnt-3a	P56704	0.02059	0.01254	0.1009
1463	8766-29	SL018231	LIRA5	Leukocyte immunoglobulin-like receptor subfamily A member 5	A6NI73	0.02064	0.01257	0.1009
1464	8089-173	SL007158	NR4A1	Nuclear receptor subfamily 4 group A member 1	P22736	0.05657	0.03444	0.1009
1465	3806-55	SL004844	EphA5	Ephrin type-A receptor 5	P54756	-0.02678	0.01631	0.1011
1466	11219-95	SL012727	FGFP3	Fibroblast growth factor-binding protein 3	Q8TAT2	-0.02222	0.01354	0.1011
1467	15300-66	SL017096	CC134	Coiled-coil domain-containing protein 134	Q9H6E4	0.01966	0.012	0.1015
1468	17397-8	SL012708	DHB11	Estradiol 17-beta-dehydrogenase 11	Q8NBQ5	-0.04459	0.0272	0.1015
1469	7132-55	SL012659	C1QL4	Complement C1q-like protein 4	Q86Z23	-0.0483	0.02947	0.1016
1470	8320-5	SL018488	SLTM	SAFB-like transcription modulator	Q9NWH9	0.04126	0.02518	0.1017
1471	5659-11	SL004188	TRH	Pro-Thyrotropin-releasing hormone	P20396	0.03638	0.02221	0.1017
1472	12817-1	SL019954	GEM	GTP-binding protein GEM	P55040	0.0153	0.00935	0.1021
1473	18273-14	SL021008	GGE2D	G antigen 2D	Q9UEU5	0.04607	0.02819	0.1026
1474	14689-3	SL011207	SEC13	Protein SEC13 homolog	P55735	0.03076	0.01882	0.1026
1475	8785-1	SL018686	ARMC5	Armadillo repeat-containing protein 5	Q96C12	0.03612	0.02211	0.1028
1476	7932-23	SL018340	SYT8	Synaptotagmin-8	Q8NBV8	0.03835	0.02348	0.1028
1477	15435-4	SL005262	PNP	Purine nucleoside phosphorylase	P00491	-0.01343	0.00823	0.103
1478	14139-16	SL007828	NRG4	Neuregulin-4	Q8WWG1	0.04839	0.02968	0.1034
1479	3415-61	SL004660	BSP	Bone sialoprotein 2	P21815	0.01378	0.00846	0.1036
1480	12618-50	SL008344	Aldo-keto reductase 1C1	Aldo-keto reductase family 1 member C1	Q04828	0.03507	0.02153	0.1036
1481	15545-13	SL004720	Calcineurin B a	Calcineurin subunit B type 1	P63098	0.01678	0.0103	0.1037
1482	11266-8	SL007418	SELPL	P-selectin glycoprotein ligand 1	Q14242	-0.01821	0.01118	0.1039
1483	17748-21	SL008994	QORX	Quinone oxidoreductase PIG3	Q53FA7	-0.01881	0.01156	0.104
1484	8818-13	SL007217	INGR2	Interferon gamma receptor 2	P38484	-0.04094	0.02515	0.104
1485	19231-22	SL002051	PRL-3	Protein tyrosine phosphatase type IVA 3	O75365	-0.02916	0.01792	0.1041
1486	6594-64	SL017511	SMDC1	SAYSvFN domain-containing protein 1	Q9NPB0	0.02761	0.01697	0.1041
1487	7923-41	SL018333	SEM4C	Semaphorin-4C	Q9C0C4	-0.03061	0.01882	0.1042
1488	8014-359	SL018359	MANEA	Glycoprotein endo-alpha-1,2-mannosidase	Q5SRI9	0.02155	0.01325	0.1042
1489	3336-50	SL001998	TFPI	Tissue factor pathway inhibitor	P10646	0.02703	0.01662	0.1043
1490	9127-4	SL018840	S26A5	Prestin	P58743	-0.04287	0.02639	0.1047
1491	2668-70	SL000337	Calpain I	Calpain I	P07384|P04632	-0.01498	0.00923	0.1049
1492	14065-11	SL007080	CD5	T-cell surface glycoprotein CD5	P06127	-0.04027	0.02481	0.105
1493	9829-91	SL000579	SULT 2A1	Bile salt sulfotransferase	Q06520	0.02086	0.01286	0.1053
1494	2580-83	SL001796	Myeloperoxidase	Myeloperoxidase	P05164	0.0163	0.01005	0.1053
1495	9550-153	SL018688	TTC17	Tetratricopeptide repeat protein 17	Q96AE7	-0.04329	0.0267	0.1054
1496	8872-1	SL011108	SC61G	Protein transport protein Sec61 subunit gamma	P60059	-0.04367	0.02696	0.1057
1497	16751-15	SL002689	BNP	Natriuretic peptides B	P16860	0.02001	0.01236	0.1058
1498	19229-92	SL015060	HOME1	Homer protein homolog 1	Q86YM7	0.00832	0.00514	0.1058
1499	8686-342	SL018631	HIKES	Protein Hikeshi	Q53FT3	0.04007	0.02478	0.1062
1500	13628-58	SL020196	GRB14	Growth factor receptor-bound protein 14	Q14449	0.03626	0.02242	0.1063
1501	3459-49	SL004155	PDGF Rb	Platelet-derived growth factor receptor beta	P09619	-0.0089	0.0055	0.1063
1502	15440-57	SL012421	NEC2	Neuroendocrine convertase 2	P16519	-0.04365	0.027	0.1063
1503	11112-18	SL016490	KISHA	Protein kish-A	Q8TBQ9	-0.04102	0.02539	0.1067
1504	13744-37	SL005187	IL-3 Ra	Interleukin-3 receptor subunit alpha	P26951	-0.01611	0.00998	0.1068
1505	12846-3	SL019936	FBXL5	F-box/LRR-repeat protein 5	Q9UKA1	-0.03539	0.02195	0.1073
1506	15504-39	SL004299	Livin B	Baculoviral IAP repeat-containing protein 7 Isoform beta	Q96CA5	-0.03976	0.02467	0.1073
1507	9503-1	SL012547	NMS	Neuromedin-S	Q5H8A3	-0.0463	0.02873	0.1074
1508	8100-15	SL012633	ADM2	ADM2	Q7Z4H4	-0.02981	0.0185	0.1075
1509	5915-58	SL012148	PEX5	Peroxisomal targeting signal 1 receptor	P50542	-0.03991	0.02478	0.1077
1510	12509-115	SL019736	COMD1	COMM domain-containing protein 1	Q8N668	-0.00875	0.00544	0.1078
1511	13691-10	SL020232	SC5A8	Sodium-coupled monocarboxylate transporter 1	Q8N695	-0.01735	0.01078	0.1078
1512	19357-11	SL016435	VAMP7	Vesicle-associated membrane protein 7	P51809	-0.0386	0.02399	0.108
1513	6237-11	SL017269	FGRL1	Fibroblast growth factor receptor-like 1	Q8N441	0.04263	0.0265	0.1081
1514	9050-170	SL018846	CA063	Arginine/serine-rich protein 1	Q9BUV0	-0.05333	0.03316	0.1082
1515	13519-112	SL020123	ARHGP	Rho guanine nucleotide exchange factor 25	Q86VW2	-0.04781	0.02977	0.1087
1516	6371-50	SL007014	ANGL7	Angiopoietin-related protein 7	O43827	0.03765	0.02346	0.109
1517	19278-19	SL008303	RAB1B	Ras-related protein Rab-1B	Q9H0U4	-0.01254	0.00782	0.109
1518	10612-18	SL008694	PLOD3	Procollagen-lysine,2-oxoglutarate 5-dioxygenase 3	O60568	0.02219	0.01383	0.109
1519	18165-181	SL008564	UB2V2	Ubiquitin-conjugating enzyme E2 variant 2	Q15819	-0.0174	0.01085	0.1094
1520	7792-58	SL018258	CC90B	Coiled-coil domain-containing protein 90B, mitochondrial	Q9GZT6	0.0449	0.02806	0.1099
1521	10606-34	SL018600	TOIP1	Torsin-1A-interacting protein 1	Q5JTV8	0.0174	0.01089	0.1103
1522	8321-27	SL018462	ZN843	Zinc finger protein 843	Q8N446	0.05384	0.03377	0.1113
1523	16916-19	SL018357	SLIK6	SLIT and NTRK-like protein 6	Q9H5Y7	-0.02563	0.01609	0.1115
1524	16293-1	SL005255	Growth hormone-releasing factor	Somatoliberin	P01286	0.02845	0.01785	0.1115
1525	2578-67	SL000038	MCP-1	C-C motif chemokine 2	P13500	0.0218	0.01368	0.1115
1526	8778-3	SL004683	Noggin	Noggin	Q13253	-0.01733	0.01089	0.1119
1527	5034-79	SL010388	Trypsin 2	Trypsin-2	P07478	0.01067	0.00671	0.1121
1528	2696-87	SL004685	Persephin	Persephin	O60542	0.03571	0.02245	0.1122
1529	13534-20	SL008132	MYOM2	Myomesin-2	P54296	0.00851	0.00535	0.1122
1530	3172-28	SL008956	ARSB	Arylsulfatase B	P15848	0.03118	0.01961	0.1123
1531	4297-62	SL005115	Spondin-1	Spondin-1	Q9HCB6	0.02664	0.01677	0.1124
1532	4157-2	SL000586	Thrombin	Thrombin	P00734	-0.01766	0.01111	0.1125
1533	8258-22	SL015084	UXS1	UDP-glucuronic acid decarboxylase 1	Q8NBZ7	0.02017	0.0127	0.1126
1534	12781-2	SL014970	TRBP2	RISC-loading complex subunit TARBP2	Q15633	0.04549	0.02868	0.1131
1535	5110-84	SL009054	NRX1B	Neurexin-1-beta	P58400	-0.03929	0.02482	0.1138
1536	19161-1	SL010976	UBP15	Ubiquitin carboxyl-terminal hydrolase 15	Q9Y4E8	-0.01412	0.00892	0.1138
1537	11607-15	SL016389	BRD1	Bromodomain-containing protein 1	O95696	0.05003	0.0316	0.1138
1538	10000-28	SL019233	CRBB2	Beta-crystallin B2	P43320	0.05122	0.03242	0.1146
1539	12980-31	SL019459	RBM22	Pre-mRNA-splicing factor RBM22	Q9NW64	0.01447	0.00916	0.1147
1540	4355-13	SL007752	DAPK2	Death-associated protein kinase 2	Q9UIK4	0.02566	0.01627	0.1151
1541	17756-69	SL020918	DCTD	Deoxycytidylate deaminase	P32321	-0.00804	0.0051	0.1152
1542	6226-69	SL017253	EFHA1	Calcium uptake protein 2, mitochondrial	Q8IYU8	0.01052	0.00667	0.1154
1543	15494-11	SL011828	FGFP1	Fibroblast growth factor-binding protein 1	Q14512	-0.01351	0.00859	0.116
1544	13609-11	SL007326	GTF2I	General transcription factor II-I	P78347	0.0553	0.03515	0.1161
1545	2778-10	SL004347	IL-22	Interleukin-22	Q9GZX6	0.01599	0.01017	0.1162
1546	5111-15	SL008728	NRX3B	Neurexin-3-beta	Q9HDB5	-0.02025	0.01288	0.1163
1547	19511-8	SL020984	DCNL2	DCN1-like protein 2	Q6PH85	-0.03907	0.02486	0.1165
1548	8459-10	SL003993	BMP-6	Bone morphogenetic protein 6	P22004	0.01312	0.00836	0.1168
1549	9350-3	SL012577	FSTL4	Follistatin-related protein 4	Q6MZW2	0.04159	0.0265	0.117
1550	5605-77	SL006973	MFNG	Beta-1,3-N-acetylglucosaminyltransferase manic fringe	O00587	0.01262	0.00804	0.117
1551	14019-73	SL020305	EVPL	Envoplakin	Q92817	0.05189	0.03307	0.117
1552	9576-58	SL019054	MNX1	Motor neuron and pancreas homeobox protein 1	P50219	0.04837	0.03083	0.1171
1553	7849-3	SL005409	Glutaminyl cyclase	Glutaminyl-peptide cyclotransferase	Q16769	-0.01805	0.01151	0.1174
1554	7924-7	SL007099	CD3G	T-cell surface glycoprotein CD3 gamma chain	P09693	0.03769	0.02405	0.1175
1555	15529-33	SL001883	Cysteine-rich protein 1	Cysteine and glycine-rich protein 1	P21291	-0.00746	0.00476	0.1176
1556	11934-9	SL015014	INT3	Integrator complex subunit 3	Q68E01	-0.04849	0.03102	0.1184
1557	10910-6	SL018022	CEAM4	Carcinoembryonic antigen-related cell adhesion molecule 4	O75871	-0.0253	0.01619	0.1186
1558	4126-22	SL004511	BPI	Bactericidal permeability-increasing protein	P17213	0.00776	0.00497	0.1188
1559	10949-59	SL008009	RLA2	60S acidic ribosomal protein P2	P05387	0.04643	0.0298	0.1196
1560	19169-88	SL007005	FIBP	Acidic fibroblast growth factor intracellular-binding protein	O43427	0.01046	0.00672	0.12
1561	4392-54	SL005161	FGF-12	Fibroblast growth factor 12	P61328	0.04494	0.02887	0.12
1562	15321-8	SL019971	CPLX2	Complexin-2	Q6PUV4	-0.01671	0.01075	0.1203
1563	17729-20	SL014981	UBE2S	Ubiquitin-conjugating enzyme E2 S	Q16763	0.01501	0.00966	0.1205
1564	2993-1	SL004861	IL-18 Rb	Interleukin-18 receptor accessory protein	O95256	-0.04153	0.02676	0.121
1565	6230-56	SL007062	CER1	Cerberus	O95813	-0.04616	0.02974	0.121
1566	19323-1	SL013709	RCAS1	Receptor-binding cancer antigen expressed on SiSo cells	O00559	-0.01976	0.01273	0.1211
1567	11416-23	SL018669	FBXL4	F-box/LRR-repeat protein 4	Q9UKA2	-0.03687	0.02378	0.1214
1568	19639-53	SL011501	IAPP	Islet amyloid polypeptide	P10997	-0.01855	0.01197	0.1214
1569	11155-16	SL019315	CO6A5	Collagen alpha-5(VI) chain	A8TX70	0.04423	0.02855	0.1217
1570	10900-272	SL013230	STMN2	Stathmin-2	Q93045	0.01753	0.01132	0.1219
1571	5082-51	SL004849	IL-1 sR9	X-linked interleukin-1 receptor accessory protein-like 2	Q9NP60	0.06307	0.04075	0.1221
1572	17435-43	SL008038	ETFA	Electron transfer flavoprotein subunit alpha, mitochondrial	P13804	0.02659	0.01718	0.1222
1573	10030-8	SL006373	MutY homolog	Adenine DNA glycosylase	Q9UIF7	0.03188	0.02063	0.1228
1574	13587-10	SL005989	RGAP1	Rac GTPase-activating protein 1	Q9H0H5	0.00781	0.00506	0.1233
1575	12954-71	SL005257	PPARa	Peroxisome proliferator-activated receptor alpha	Q07869	0.02259	0.01465	0.1234
1576	14151-4	SL015510	UCRP	Ubiquitin-like protein ISG15	P05161	-0.01249	0.0081	0.1235
1577	13103-125	SL009328	CSH	Chorionic somatomammotropin hormone	P0DML2|P0DML3	0.031	0.02011	0.1236
1578	18926-7	SL008802	PSA3	Proteasome subunit alpha type-3	P25788	0.03866	0.02509	0.1238
1579	5014-49	SL006091	NCK1	Cytoplasmic protein NCK1	P16333	0.03194	0.02074	0.1241
1580	16074-12	SL005725	GRB2-related adapter protein 2	GRB2-related adapter protein 2	O75791	0.02523	0.01639	0.1241
1581	4430-44	SL006713	Collectin Kidney 1	Collectin-11	Q9BWP8	-0.0109	0.00708	0.1242
1582	7955-195	SL004710	ITI heavy chain H1	Inter-alpha-trypsin inhibitor heavy chain H1	P19827	-0.03327	0.02162	0.1242
1583	18267-74	SL020939	CAR17	Caspase recruitment domain-containing protein 17	Q5XLA6	0.04957	0.03222	0.1243
1584	17505-125	SL019672	NALDL	N-acetylated-alpha-linked acidic dipeptidase-like protein	Q9UQQ1	0.02378	0.01546	0.1245
1585	6904-14	SL018013	LRRT2	Leucine-rich repeat transmembrane neuronal protein 2	O43300	-0.02155	0.01401	0.1245
1586	11135-5	SL012643	RM55	39S ribosomal protein L55, mitochondrial	Q7Z7F7	0.02201	0.01432	0.1246
1587	7076-17	SL017977	ECEL1	Endothelin-converting enzyme-like 1	O95672	0.03172	0.02065	0.1249
1588	12812-25	SL009425	ACYP2	Acylphosphatase-2	P14621	0.01594	0.01038	0.1251
1589	12729-12	SL019892	PSMG3	Proteasome assembly chaperone 3	Q9BT73	-0.01696	0.01105	0.1253
1590	8334-65	SL018477	TCP11	T-complex protein 11 homolog	Q8WWU5	-0.02589	0.01688	0.1255
1591	5679-16	SL004534	HBD-3	Beta-defensin 103	P81534	0.04957	0.03237	0.1261
1592	9287-6	SL008541	SPRE	Sepiapterin reductase	P35270	0.04219	0.02758	0.1265
1593	8068-43	SL018414	K1161	Uncharacterized family 31 glucosidase KIAA1161	Q6NSJ0	-0.04376	0.02861	0.1265
1594	2571-12	SL000045	IGFBP-3	Insulin-like growth factor-binding protein 3	P17936	-0.02139	0.01399	0.1265
1595	17320-19	SL013281	ADPPT	L-aminoadipate-semialdehyde dehydrogenase-phosphopantetheinyl transferase	Q9NRN7	-0.01438	0.0094	0.1266
1596	2781-63	SL004356	LAG-1	C-C motif chemokine 4-like	Q8NHW4	0.02406	0.01574	0.1269
1597	17331-138	SL008768	KREM1	Kremen protein 1	Q96MU8	-0.03103	0.02031	0.1269
1598	12430-78	SL011150	PAIP1	Polyadenylate-binding protein-interacting protein 1	Q9H074	0.04068	0.02663	0.127
1599	3038-9	SL003326	I-TAC	C-X-C motif chemokine 11	O14625	0.00983	0.00644	0.1271
1600	18895-54	SL014901	GSTM4	Glutathione S-transferase Mu 4	Q03013	-0.00612	0.00401	0.1273
1601	3365-7	SL010612	Dkk-4	Dickkopf-related protein 4	Q9UBT3	-0.01144	0.0075	0.1273
1602	10041-3	SL007226	HNF4A	Hepatocyte nuclear factor 4-alpha	P41235	0.0198	0.01299	0.1277
1603	4237-70	SL011770	LCMT1	Leucine carboxyl methyltransferase 1	Q9UIC8	-0.04244	0.02784	0.1278
1604	16609-106	SL012592	KIRR2	Kin of IRRE-like protein 2	Q6UWL6	-0.01925	0.01264	0.1282
1605	18900-37	SL000447	H-ras (WT)	GTPase HRas	P01112	0.03596	0.02364	0.1286
1606	10364-6	SL004101	SMAD2	Mothers against decapentaplegic homolog 2	Q15796	-0.01033	0.00679	0.1286
1607	2870-29	SL004009	RAC1	Ras-related C3 botulinum toxin substrate 1	P63000	-0.00973	0.0064	0.1288
1608	18274-2	SL014888	SERF2	Small EDRK-rich factor 2	P84101	0.04711	0.03099	0.1288
1609	11481-25	SL007547	TIMD3	Hepatitis A virus cellular receptor 2	Q8TDQ0	-0.01437	0.00945	0.1289
1610	7193-98	SL018124	PCDC1	Protocadherin alpha-C1	Q9H158	-0.03755	0.02474	0.1295
1611	10716-35	SL010942	PSMD5	26S proteasome non-ATPase regulatory subunit 5	Q16401	-0.0359	0.02366	0.1296
1612	5882-34	SL005685	EF-1-beta	Elongation factor 1-beta	P24534	-0.01833	0.01209	0.1298
1613	8347-222	SL012830	DB129	Beta-defensin 129	Q9H1M3	-0.03818	0.02519	0.13
1614	15305-7	SL005696	Secretagogin	Secretagogin	O76038	-0.01075	0.0071	0.1301
1615	2876-74	SL004305	Topoisomerase I	DNA topoisomerase 1	P11387	-0.0221	0.01459	0.1302
1616	2790-54	SL003191	NAP-2	Neutrophil-activating peptide 2	P02775	0.00687	0.00454	0.1303
1617	6625-31	SL017507	ATAD1	ATPase family AAA domain-containing protein 1	Q8NBU5	0.01971	0.01302	0.1303
1618	11358-15	SL013823	GRB10	Growth factor receptor-bound protein 10	Q13322	-0.00575	0.0038	0.1305
1619	8243-55	SL001751	TATI	Serine protease inhibitor Kazal-type 1	P00995	0.02945	0.01947	0.1308
1620	12378-71	SL012578	TPSN	Tapasin	O15533	-0.02764	0.01827	0.1308
1621	15587-20	SL009334	FOLR2	Folate receptor beta	P14207	-0.0257	0.017	0.1308
1622	13973-62	SL020271	TTL	Tubulin--tyrosine ligase	Q8NG68	-0.01608	0.01064	0.131
1623	11242-33	SL019353	TGM1	Protein-glutamine gamma-glutamyltransferase K	P22735	-0.03151	0.02086	0.1313
1624	17377-1	SL005693	Aldose reductase-like C3	Aldo-keto reductase family 1 member C3	P42330	-0.01662	0.01102	0.132
1625	18295-102	SL008323	GRHPR	Glyoxylate reductase/hydroxypyruvate reductase	Q9UBQ7	-0.0173	0.01147	0.132
1626	18905-5	SL005387	Keratin-16	Keratin, type I cytoskeletal 16	P08779	-0.02992	0.01985	0.1321
1627	8465-52	SL000346	Cathepsin H	Cathepsin H	P09668	-0.0146	0.00969	0.1322
1628	12450-42	SL016459	PMVK	Phosphomevalonate kinase	Q15126	-0.01087	0.00721	0.1322
1629	17370-186	SL009448	ABHDA	Mycophenolic acid acyl-glucuronide esterase, mitochondrial	Q9NUJ1	0.02035	0.01351	0.1325
1630	3620-67	SL007806	IL22RA1	Interleukin-22 receptor subunit alpha-1	Q8N6P7	0.02929	0.01946	0.1328
1631	8882-1	SL003707	ADAM 17	Disintegrin and metalloproteinase domain-containing protein 17	P78536	-0.02115	0.01406	0.1328
1632	15336-7	SL019976	SELM	Selenoprotein M	Q8WWX9	0.02131	0.01417	0.1328
1633	7167-102	SL007733	VAPA	Vesicle-associated membrane protein-associated protein A	Q9P0L0	0.00626	0.00416	0.1332
1634	11671-19	SL019544	BRPF1	Peregrin	P55201	0.0249	0.01657	0.1332
1635	2732-58	SL005235	NANOG	Homeobox protein NANOG	Q9H9S0	0.04406	0.02932	0.1333
1636	18332-17	SL020907	CPLX1	Complexin-1	O14810	-0.02171	0.01445	0.1334
1637	8221-19	SL003080	MIF	Macrophage migration inhibitory factor	P14174	0.00803	0.00535	0.1335
1638	10372-18	SL007229	STAT6	Signal transducer and activator of transcription 6	P42226	-0.01397	0.0093	0.1336
1639	15363-32	SL004840	Apo A-V	Apolipoprotein A-V	Q6Q788	-0.01014	0.00675	0.1337
1640	13512-28	SL013259	HNRPR	Heterogeneous nuclear ribonucleoprotein R	O43390	-0.05085	0.03387	0.1337
1641	18226-148	SL005676	COX5A	Cytochrome c oxidase subunit 5A, mitochondrial	P20674	0.01472	0.00981	0.1337
1642	2944-66	SL005156	DAN	Neuroblastoma suppressor of tumorigenicity 1	P41271	0.01647	0.01098	0.134
1643	3853-56	SL008102	MDHC	Malate dehydrogenase, cytoplasmic	P40925	-0.01745	0.01164	0.1343
1644	9735-44	SL019066	TACT	T-cell surface protein tactile	P40200	0.01461	0.00975	0.1343
1645	15431-31	SL000531	OTCase	Ornithine carbamoyltransferase, mitochondrial	P00480	-0.0075	0.00501	0.1347
1646	18830-1	SL011968	Omentin	Intelectin-1	Q8WWA0	-0.01612	0.01077	0.1347
1647	2474-54	SL000573	SAP	Serum amyloid P-component	P02743	0.02545	0.01701	0.1349
1648	5798-3	SL003704	BID	BH3-interacting domain death agonist	P55957	0.0223	0.0149	0.1349
1649	9940-35	SL019220	DUS28	Dual specificity phosphatase 28	Q4G0W2	-0.00634	0.00424	0.1351
1650	14026-24	SL004352	IL-17F	Interleukin-17F	Q96PD4	0.03439	0.02299	0.1351
1651	12814-17	SL019933	RBM40	RNA-binding protein 40	Q96LT9	0.04264	0.02853	0.1354
1652	15449-33	SL010387	TIM-4	T-cell immunoglobulin and mucin domain-containing protein 4	Q96H15	0.016	0.01071	0.1355
1653	18873-8	SL008523	CEAM8	Carcinoembryonic antigen-related cell adhesion molecule 8	P31997	-0.01559	0.01043	0.1355
1654	15412-40	SL003731	KIAP	Baculoviral IAP repeat-containing protein 7	Q96CA5	0.04001	0.0268	0.1358
1655	15385-116	SL004848	FABP2	Fatty acid-binding protein, intestinal	P12104	-0.01187	0.00795	0.1359
1656	13948-50	SL019207	GABR2	Gamma-aminobutyric acid type B receptor subunit 2	O75899	-0.01889	0.01265	0.1359
1657	19361-78	SL006992	MATN3	Matrilin-3	O15232	-0.01613	0.01082	0.1364
1658	8065-245	SL018401	PATE4	Prostate and testis expressed protein 4	P0C8F1	-0.04409	0.02961	0.1368
1659	7921-65	SL006317	FJX1	Four-jointed box protein 1	Q86VR8	0.01868	0.01256	0.1372
1660	5360-9	SL003722	PKB beta	RAC-beta serine/threonine-protein kinase	P31751	-0.00768	0.00517	0.1378
1661	3481-87	SL011073	XPNPEP1	Xaa-Pro aminopeptidase 1	Q9NQW7	0.01037	0.00699	0.138
1662	17403-14	SL006190	acyl-Coenzyme A dehydrogenase	Short/branched chain specific acyl-CoA dehydrogenase, mitochondrial	P45954	-0.03047	0.02053	0.1383
1663	15436-40	SL014638	RAMP1	Receptor activity-modifying protein 1	O60894	0.0373	0.02515	0.1384
1664	17510-7	SL013036	SRP14	Signal recognition particle 14 kDa protein	P37108	0.02628	0.01772	0.1385
1665	16768-3	SL006467	PLAK	Junction plakoglobin	P14923	0.01927	0.013	0.1386
1666	8253-2	SL018441	PMGT1	Protein O-linked-mannose beta-1,2-N-acetylglucosaminyltransferase 1	Q8WZA1	-0.04941	0.03334	0.1388
1667	18237-29	SL021014	NRIP3	Nuclear receptor-interacting protein 3	Q9NQ35	0.04783	0.03229	0.1389
1668	19243-2	SL011692	PFD2	Prefoldin subunit 2	Q9UHV9	0.03645	0.02462	0.1391
1669	10078-5	SL007063	BAG3	BAG family molecular chaperone regulator 3	O95817	-0.04202	0.02839	0.1393
1670	12774-12	SL019873	HCN1	Potassium/sodium hyperpolarization-activated cyclic nucleotide-gated channel 1	O60741	0.02068	0.01398	0.1396
1671	7124-18	SL005150	IL-21	Interleukin-21	Q9HBE4	0.01325	0.00897	0.1399
1672	6571-75	SL017510	CQ078	Uncharacterized protein C17orf78	Q8N4C9	0.02927	0.01981	0.14
1673	11347-9	SL006113	Transaldolase	Transaldolase	P37837	0.01565	0.01059	0.14
1674	9384-17	SL009204	Cathelicidin peptide	Cathelicidin antimicrobial peptide	P49913	-0.0109	0.00738	0.1401
1675	19188-21	SL004715	NAP2L	nucleosome assembly protein 1-like 4	Q99733	-0.01132	0.00768	0.1409
1676	8399-6	SL016566	DRAK2	Serine/threonine-protein kinase 17B	O94768	-0.05164	0.03512	0.1419
1677	2844-53	SL003199	sTie-1	Tyrosine-protein kinase receptor Tie-1, soluble	P35590	-0.02078	0.01414	0.142
1678	13955-33	SL007277	DAPK1	Death-associated protein kinase 1	P53355	0.02149	0.01463	0.1421
1679	4997-19	SL011616	IF4A3	Eukaryotic initiation factor 4A-III	P38919	-0.02853	0.01942	0.1421
1680	9541-15	SL019016	B3GT1	Beta-1,3-galactosyltransferase 1	Q9Y5Z6	0.04253	0.02895	0.1422
1681	11677-17	SL019579	ZDH14	Probable palmitoyltransferase ZDHHC14	Q8IZN3	-0.03178	0.02167	0.1429
1682	5637-81	SL017072	NTNG1	Netrin-G1	Q9Y2I2	-0.03017	0.02057	0.1429
1683	6545-58	SL007074	PRIO	Major prion protein	P04156	0.02232	0.01522	0.143
1684	4453-83	SL014108	LRRT3	Leucine-rich repeat transmembrane neuronal protein 3	Q86VH5	-0.03733	0.0255	0.1437
1685	11926-23	SL012582	P34	Alpha- and gamma-adaptin-binding protein p34	Q6PD74	-0.01149	0.00785	0.1437
1686	5225-50	SL016550	CK2-A1:B	Casein kinase II 2-alpha:2-beta heterotetramer	P68400|P67870	-0.0111	0.00759	0.144
1687	17693-2	SL011221	Septin-6	Septin-6	Q14141	0.01275	0.00874	0.1451
1688	12705-9	SL019820	HERC1	Probable E3 ubiquitin-protein ligase HERC1	Q15751	0.0437	0.03	0.1455
1689	8479-4	SL000645	MMP-10	Stromelysin-2	P09238	-0.01278	0.00878	0.1456
1690	8907-11	SL018706	UD2A1	UDP-glucuronosyltransferase 2A1	Q9Y4X1	0.01296	0.0089	0.1457
1691	6284-7	SL012605	F150B	ALK and LTK ligand 2	Q6UX46	0.0157	0.01078	0.1457
1692	9064-12	SL018240	RN215	RING finger protein 215	Q9Y6U7	-0.02653	0.01823	0.1458
1693	8008-28	SL006958	HRK	Activator of apoptosis harakiri	O00198	0.03449	0.02371	0.1462
1694	8367-142	SL018491	VSIG1	V-set and immunoglobulin domain-containing protein 1	Q86XK7	-0.03729	0.02565	0.1465
1695	11228-37	SL018079	RIC3	Protein RIC-3	Q7Z5B4	0.03212	0.0221	0.1465
1696	13688-2	SL020217	CAPSL	Calcyphosin-like protein	Q8WWF8	-0.03169	0.02183	0.1469
1697	17680-12	SL016438	EPHB1	Ephrin type-B receptor 1	P54762	-0.02138	0.01473	0.1472
1698	7945-10	SL005214	Semaphorin-6A	Semaphorin-6A	Q9H2E6	-0.02276	0.01569	0.1473
1699	5063-12	SL014188	CD244	Natural killer cell receptor 2B4	Q9BZW8	-0.03271	0.02257	0.1476
1700	6641-60	SL017289	PolyUbiquitin K48	PolyUbiquitin K48-linked	P0CG47	-0.01081	0.00746	0.1476
1701	4973-18	SL003728	cIAP-2	Baculoviral IAP repeat-containing protein 3	Q13489	-0.03468	0.02393	0.1476
1702	17722-5	SL002795	FKBP52 protein	Peptidyl-prolyl cis-trans isomerase FKBP4	Q02790	-0.01494	0.01031	0.1477
1703	18837-9	SL021504	SGTB	Small glutamine-rich tetratricopeptide repeat-containing protein beta	Q96EQ0	0.02825	0.0195	0.1479
1704	6551-94	SL011969	Vaspin	Serpin A12	Q8IW75	-0.01554	0.01073	0.1479
1705	19297-4	SL007111	G6PD	Glucose-6-phosphate 1-dehydrogenase	P11413	-0.01094	0.00756	0.148
1706	7096-30	SL018122	RMD1	Regulator of microtubule dynamics protein 1	Q96DB5	0.01307	0.00903	0.148
1707	18928-10	SL021527	S100Z	Protein S100-Z	Q8WXG8	-0.03378	0.02335	0.1484
1708	10367-62	SL001716	IL-12	Interleukin-12	P29460|P29459	0.03774	0.0261	0.1486
1709	12382-2	SL019687	DDX58	Probable ATP-dependent RNA helicase DDX58	O95786	-0.03482	0.0241	0.1489
1710	9898-161	SL014579	ARI1A	AT-rich interactive domain-containing protein 1A	O14497	-0.02079	0.01441	0.1495
1711	13960-15	SL020282	AGAP3	Arf-GAP with GTPase, ANK repeat and PH domain-containing protein 3	Q96P47	0.02015	0.01397	0.1496
1712	6430-36	SL017425	F19A2	Protein FAM19A2	Q8N3H0	-0.03448	0.02393	0.15
1713	9934-29	SL005697	PIPNA	Phosphatidylinositol transfer protein alpha isoform	Q00169	-0.02158	0.01498	0.1503
1714	12463-7	SL019740	KLH13	Kelch-like protein 13	Q9P2N7	0.02535	0.01761	0.1505
1715	3534-14	SL003862	CD40 ligand, soluble	CD40 ligand	P29965	-0.02244	0.01563	0.1514
1716	2839-2	SL004649	OX40 Ligand	Tumor necrosis factor ligand superfamily member 4	P23510	-0.04442	0.03096	0.1518
1717	12844-10	SL006067	BAG4	BAG family molecular chaperone regulator 4	O95429	0.03434	0.02394	0.1518
1718	9600-55	SL011312	THS7A	Thrombospondin type-1 domain-containing protein 7A	Q9UPZ6	-0.03844	0.02681	0.152
1719	2860-19	SL004718	Karyopherin-a2	Importin subunit alpha-1	P52292	-0.01518	0.01059	0.1522
1720	13603-7	SL020186	RFESD	Rieske domain-containing protein	Q8TAC1	-0.0116	0.00809	0.1523
1721	9100-32	SL018829	CE046	Uncharacterized protein C5orf46	Q6UWT4	-0.00819	0.00572	0.1524
1722	5754-76	SL012879	INSL6	Insulin-like peptide INSL6	Q9Y581	0.05628	0.03932	0.1527
1723	2829-19	SL006915	IL-27	Interleukin-27	Q8NEV9|Q14213	0.03943	0.02756	0.1529
1724	5020-50	SL003653	phosphoglycerate kinase 1	Phosphoglycerate kinase 1	P00558	0.01864	0.01303	0.1529
1725	5598-3	SL007665	GREM2	Gremlin-2	Q9H772	-0.02229	0.01558	0.153
1726	4440-15	SL014088	FCRL3	Fc receptor-like protein 3	Q96P31	0.02202	0.0154	0.153
1727	7857-22	SL012431	NEUT	Neurotensin/neuromedin N	P30990	0.00657	0.00459	0.1531
1728	19126-4	SL005717	C20orf77	Regulation of nuclear pre-mRNA domain-containing protein 1B	Q9NQG5	0.03663	0.02562	0.1531
1729	3206-4	SL008904	LYVE1	Lymphatic vessel endothelial hyaluronic acid receptor 1	Q9Y5Y7	-0.01733	0.01212	0.1532
1730	7956-11	SL018336	MOS1	MICOS complex subunit MIC10	Q5TGZ0	0.00853	0.00597	0.1535
1731	3798-71	SL005508	Carbonic anhydrase 9	Carbonic anhydrase 9	Q16790	-0.02124	0.01488	0.1539
1732	17163-117	SL004210	Annexin III	Annexin A3	P12429	-0.03349	0.02348	0.1542
1733	5609-92	SL012636	F19A5	Protein FAM19A5	Q7Z5A7	0.03555	0.02494	0.1543
1734	11308-8	SL019414	CR3L4	Cyclic AMP-responsive element-binding protein 3-like protein 4	Q8TEY5	0.02171	0.01523	0.1543
1735	18342-2	SL008364	SERC	Phosphoserine aminotransferase	Q9Y617	0.00941	0.0066	0.1544
1736	15613-16	SL012420	LIPP	Pancreatic triacylglycerol lipase	P16233	-0.00932	0.00654	0.1546
1737	15688-30	SL004488	Mannose-binding lectin	Protein ERGIC-53	P49257	-0.04133	0.02901	0.1546
1738	13126-52	SL008631	DSC2	Desmocollin-2	Q02487	0.0228	0.01601	0.1547
1739	13498-1	SL020130	MIOX	Inositol oxygenase	Q9UGB7	0.02128	0.01494	0.1549
1740	17738-7	SL015449	CRNN	Cornulin	Q9UBG3	-0.01944	0.01366	0.155
1741	19482-11	SL015184	HDHD3	Haloacid dehalogenase-like hydrolase domain-containing protein 3	Q9BSH5	0.02359	0.01658	0.155
1742	7960-53	SL018312	POTEG	POTE ankyrin domain family member G	Q6S5H5	-0.04646	0.03264	0.155
1743	13422-66	SL012509	ENOX2	Ecto-NOX disulfide-thiol exchanger 2	Q16206	0.03684	0.02589	0.1551
1744	17800-33	SL006198	SCAND1	SCAN domain-containing protein 1	P57086	-0.05008	0.0352	0.1553
1745	16877-19	SL019317	MSRB2	Methionine-R-sulfoxide reductase B2, mitochondrial	Q9Y3D2	-0.0376	0.02646	0.1557
1746	12756-3	SL019855	BACH2	Transcription regulator protein BACH2	Q9BYV9	0.02318	0.01632	0.1558
1747	4249-64	SL004921	NDP kinase B	Nucleoside diphosphate kinase B	P22392	-0.00945	0.00666	0.1561
1748	17822-57	SL021020	RERG	Ras-related and estrogen-regulated growth inhibitor	Q96A58	0.0221	0.01558	0.1563
1749	19222-124	SL008540	RAB5B	Ras-related protein Rab-5B	P61020	-0.01367	0.00963	0.1564
1750	10037-98	SL018490	SIG12	Sialic acid-binding Ig-like lectin 12	Q96PQ1	-0.0124	0.00874	0.1565
1751	6383-90	SL012368	TLL1	Tolloid-like protein 1	O43897	-0.02097	0.01481	0.1571
1752	15430-165	SL012859	OPT	Opticin	Q9UBM4	0.01709	0.01209	0.1577
1753	14127-240	SL001880	IFN-b	Interferon beta	P01574	-0.02327	0.01647	0.1581
1754	9070-1	SL018815	CQ067	Uncharacterized protein C17orf67	Q0P5P2	0.0283	0.02003	0.1581
1755	11300-32	SL008851	SORT	Sortilin	Q99523	0.03868	0.02738	0.1581
1756	7864-3	SL018297	SIGL8	Sialic acid-binding Ig-like lectin 8	Q9NYZ4	0.01991	0.0141	0.1581
1757	8749-194	SL007129	CD1D	Antigen-presenting glycoprotein CD1d	P15813	0.04278	0.03035	0.159
1758	19374-72	SL019344	MTCP1	Protein p13 MTCP-1	P56278	0.01826	0.01296	0.1591
1759	18198-51	SL018342	HBAT	Hemoglobin subunit theta-1	P09105	-0.02553	0.01813	0.1595
1760	4548-4	SL005575	Fucosyltransferase 3	Galactoside 3(4)-L-fucosyltransferase	P21217	-0.02258	0.01604	0.1596
1761	17712-7	SL013082	IDI1	Isopentenyl-diphosphate Delta-isomerase 1	Q13907	0.01118	0.00794	0.1598
1762	15521-4	SL008440	Alcadein alpha-1	Calsyntenin-1	O94985	-0.02667	0.01896	0.1598
1763	3173-49	SL008611	ASAHL	N-acylethanolamine-hydrolyzing acid amidase	Q02083	-0.00805	0.00572	0.1601
1764	2742-68	SL005218	Siglec-7	Sialic acid-binding Ig-like lectin 7	Q9Y286	-0.02628	0.01872	0.1608
1765	3221-54	SL003770	SARP-2	Secreted frizzled-related protein 1	Q8N474	0.01962	0.01398	0.1608
1766	11615-16	SL016537	DAPP1	Dual adapter for phosphotyrosine and 3-phosphotyrosine and 3-phosphoinositide	Q9UN19	-0.00681	0.00485	0.1608
1767	16060-99	SL008193	NID2	Nidogen-2	Q14112	0.01949	0.01389	0.1609
1768	15584-9	SL002691	FHR2	Complement factor H-related protein 2	P36980	0.01252	0.00892	0.161
1769	18904-23	SL021171	KCC4	Calcium/calmodulin-dependent protein kinase type IV	Q16566	-0.03817	0.02722	0.1611
1770	12720-71	SL019882	UBQL4	Ubiquilin-4	Q9NRR5	0.01529	0.01091	0.1613
1771	6119-14	SL012631	MAMC2	MAM domain-containing protein 2	Q7Z304	0.03582	0.02556	0.1615
1772	15678-71	SL009413	DKK2	Dickkopf-related protein 2	Q9UBU2	-0.01071	0.00765	0.1617
1773	8447-11	SL004269	ghrelin	Appetite-regulating hormone	Q9UBU3	-0.02002	0.01429	0.1617
1774	2890-59	SL003303	CCL28	C-C motif chemokine 28	Q9NRJ3	0.01287	0.00919	0.1619
1775	17151-84	SL004509	IRF-3	Interferon regulatory factor 3	Q14653	-0.01135	0.00811	0.162
1776	9343-16	SL003306	IL-2 sRb	Interleukin-2 receptor subunit beta	P14784	0.01682	0.01203	0.1623
1777	8274-64	SL006066	Syntaxin-7	Syntaxin-7	O15400	0.01253	0.00896	0.1624
1778	2962-50	SL002561	PTHrP	Parathyroid hormone-related protein	P12272	-0.03076	0.022	0.1624
1779	14157-21	SL004984	14-3-3E	14-3-3 protein epsilon	P62258	-0.01961	0.01404	0.1628
1780	9599-6	SL019019	PIANP	PILR alpha-associated neural protein	Q8IYJ0	-0.01584	0.01135	0.1632
1781	13468-5	SL020119	NEUL4	Neuralized-like protein 4	Q96JN8	0.03762	0.02696	0.1633
1782	11531-24	SL017424	GI24	V-type immunoglobulin domain-containing suppressor of T-cell activation	Q9H7M9	0.02276	0.01632	0.1633
1783	7118-24	SL018084	IGDC3	Immunoglobulin superfamily DCC subclass member 3	Q8IVU1	-0.04798	0.03439	0.1634
1784	12536-46	SL019758	MTMR6	Myotubularin-related protein 6	Q9Y217	0.02298	0.01648	0.1635
1785	11872-9	SL019027	PCDGD	Protocadherin gamma-B1	Q9Y5G3	-0.02803	0.02012	0.1638
1786	12777-11	SL013086	SF01	Splicing factor 1	Q15637	0.0373	0.02679	0.1642
1787	16853-5	SL006756	NRK1	Nicotinamide riboside kinase 1	Q9NWW6	0.01924	0.01383	0.1644
1788	4437-56	SL014028	ENTP5	Ectonucleoside triphosphate diphosphohydrolase 5	O75356	-0.01995	0.01434	0.1645
1789	11654-77	SL019578	NRSN1	Neurensin-1	Q8IZ57	-0.03202	0.02301	0.1645
1790	12820-1	SL019920	GRAP	GRB2-related adapter protein	Q13588	0.01962	0.0141	0.1645
1791	16323-8	SL020462	NRX3A	Neurexin-3	Q9Y4C0	-0.01771	0.01273	0.1646
1792	12658-72	SL019818	PANK3	Pantothenate kinase 3	Q9H999	0.02344	0.01686	0.1648
1793	3285-23	SL000310	C1r	Complement C1r subcomponent	P00736	-0.01356	0.00976	0.165
1794	16620-26	SL007021	LY75	Lymphocyte antigen 75	O60449	-0.01219	0.00878	0.1653
1795	5688-65	SL012852	CBLN4	Cerebellin-4	Q9NTU7	-0.01801	0.01298	0.1654
1796	13515-8	SL020146	RPR1A	Regulation of nuclear pre-mRNA domain-containing protein 1A	Q96P16	-0.04402	0.03172	0.1657
1797	15495-9	SL012435	FOLR3	Folate receptor gamma	P41439	-0.02398	0.0173	0.1662
1798	3332-57	SL010469	RGM-C	Hemojuvelin	Q6ZVN8	0.02931	0.02117	0.1666
1799	7266-4	SL012652	SPA9	Serpin A9	Q86WD7	-0.02348	0.01697	0.1668
1800	2590-69	SL006114	ROR1	Inactive tyrosine-protein kinase transmembrane receptor ROR1	Q01973	-0.01736	0.01255	0.167
1801	3808-76	SL003990	FGFR-2	Fibroblast growth factor receptor 2	P21802	0.02609	0.01887	0.1671
1802	11241-8	SL011173	ARLY	Argininosuccinate lyase	P04424	-0.00981	0.0071	0.1672
1803	12392-30	SL019701	ARL1	ADP-ribosylation factor-like protein 1	P40616	0.02791	0.02019	0.1673
1804	16621-77	SL012584	AIBP	NAD(P)H-hydrate epimerase	Q8NCW5	-0.02773	0.02006	0.1673
1805	19602-36	SL003671	jun-D	Transcription factor jun-D	P17535	0.0253	0.01832	0.1677
1806	19328-51	SL003726	Chk2	Serine/threonine-protein kinase Chk2	O96017	-0.03918	0.02838	0.1677
1807	16536-3	SL006117	HMGA1	High mobility group protein HMG-I/HMG-Y	P17096	0.03921	0.0284	0.1677
1808	19187-21	SL020523	STABP	STAM-binding protein	O95630	-0.0202	0.01463	0.1678
1809	11371-1	SL019419	GP101	Probable G-protein coupled receptor 101	Q96P66	0.03627	0.02628	0.1678
1810	3480-7	SL008122	DUS3	Dual specificity protein phosphatase 3	P51452	0.01146	0.00831	0.1685
1811	12801-33	SL019895	IRF2	Interferon regulatory factor 2	P14316	0.01819	0.01322	0.1693
1812	4978-54	SL011628	DBNL	Drebrin-like protein	Q9UJU6	-0.02539	0.01846	0.1693
1813	8756-41	SL008542	KCE1L	Potassium voltage-gated channel subfamily E regulatory beta subunit 5	Q9UJ90	-0.03489	0.02536	0.1694
1814	14093-10	SL004343	Flt3 ligand	Fms-related tyrosine kinase 3 ligand	P49771	-0.04392	0.03193	0.1694
1815	19567-1	SL016828	EGFRvIII	Epidermal growth factor receptor variant III	P00533	-0.019	0.01382	0.1695
1816	9175-48	SL018891	DSCAM	Down syndrome cell adhesion molecule	O60469	-0.03184	0.02319	0.1701
1817	4389-2	SL007003	DHH	Desert hedgehog protein N-product	O43323	-0.01744	0.01273	0.1709
1818	8062-15	SL018371	F176B	Protein eva-1 homolog B	Q9NVM1	0.02997	0.02189	0.1713
1819	7192-37	SL004524	CRF2-12	Interferon lambda receptor 1	Q8IU57	-0.04316	0.03153	0.1715
1820	3844-2	SL004823	Cyclophilin A	Peptidyl-prolyl cis-trans isomerase A	P62937	-0.01448	0.01058	0.1716
1821	8297-8	SL018461	DJC10	DnaJ homolog subfamily C member 10	Q8IXB1	-0.02672	0.01956	0.1722
1822	19272-9	SL008547	PEF1	Peflin	Q9UBV8	-0.01955	0.01432	0.1726
1823	2618-10	SL003803	ERBB4	Receptor tyrosine-protein kinase erbB-4	Q15303	-0.04024	0.0295	0.1728
1824	10571-14	SL018096	MGAT1	Alpha-1,3-mannosyl-glycoprotein 2-beta-N-acetylglucosaminyltransferase	P26572	-0.02369	0.01736	0.1729
1825	17202-37	SL011994	PDCD4	Programmed cell death protein 4	Q53EL6	-0.04325	0.03171	0.173
1826	7894-155	SL005162	FGF-3	Fibroblast growth factor 3	P11487	0.03988	0.02927	0.1734
1827	9257-14	SL017256	TACO1	Translational activator of cytochrome c oxidase 1	Q9BSH4	0.01693	0.01243	0.1736
1828	11432-11	SL019453	PQBP1	Polyglutamine-binding protein 1	O60828	0.02481	0.01822	0.1737
1829	4717-55	SL000479	IL-3	Interleukin-3	P08700	0.03163	0.02323	0.1737
1830	14175-78	SL019907	SCP2D	SCP2 sterol-binding domain-containing protein 1	Q9UJQ7	0.00674	0.00495	0.1741
1831	8360-169	SL005207	NKp46	Natural cytotoxicity triggering receptor 1	O76036	0.01918	0.0141	0.1742
1832	11382-5	SL006491	BIEA	Biliverdin reductase A	P53004	-0.01112	0.00818	0.1742
1833	3181-50	SL004673	Cathepsin S	Cathepsin S	P25774	0.01908	0.01404	0.1746
1834	3394-81	SL005258	PLK-1	Serine/threonine-protein kinase PLK1	P53350	-0.04416	0.03252	0.1749
1835	13089-6	SL003349	HIF-1a	Hypoxia-inducible factor 1-alpha	Q16665	0.02657	0.01957	0.1749
1836	5229-90	SL014735	IMDH1	Inosine-5'-monophosphate dehydrogenase 1	P20839	0.01188	0.00875	0.1751
1837	11626-7	SL008563	UB2V1	Ubiquitin-conjugating enzyme E2 variant 1	Q13404	-0.01231	0.00908	0.1756
1838	13698-28	SL020223	K319L	Dyslexia-associated protein KIAA0319-like protein	Q8IZA0	0.03796	0.02802	0.176
1839	11551-16	SL019534	HM20B	SWI/SNF-related matrix-associated actin-dependent regulator of chromatin subfamily E member 1-related	Q9P0W2	0.04097	0.03025	0.176
1840	19134-66	SL014837	RPAB4	DNA-directed RNA polymerases I, II, and III subunit RPABC4	P53803	-0.01154	0.00853	0.1766
1841	9221-6	SL017093	IPIL1	Inositol 1,4,5-trisphosphate receptor-interacting protein-like 1	Q6GPH6	0.02027	0.01499	0.1768
1842	11537-12	SL008830	TFR2	Transferrin receptor protein 2	Q9UP52	0.03698	0.02738	0.1773
1843	16613-3	SL008898	CAD17	Cadherin-17	Q12864	-0.00873	0.00647	0.1776
1844	18259-15	SL020979	MEOX2	Homeobox protein MOX-2	P50222	0.01879	0.01393	0.1777
1845	7886-26	SL016373	SPTC1	Serine palmitoyltransferase 1	O15269	0.01888	0.014	0.178
1846	7267-2	SL006400	LCB2	Serine palmitoyltransferase 2	O15270	0.03046	0.0226	0.1781
1847	4154-57	SL000560	P-Selectin	P-selectin	P16109	-0.01601	0.01188	0.1781
1848	9918-23	SL003641	Calbindin D28	Calbindin	P05937	-0.02587	0.01921	0.1783
1849	8807-13	SL014932	SNX1	Sorting nexin-1	Q13596	0.03066	0.02278	0.1787
1850	7139-14	SL018085	SLIK4	SLIT and NTRK-like protein 4	Q8IW52	-0.01727	0.01284	0.1788
1851	8044-90	SL018409	XG	Glycoprotein Xg	P55808	0.02304	0.01713	0.1789
1852	12396-19	SL006368	HIBCH	3-hydroxyisobutyryl-CoA hydrolase, mitochondrial	Q6NVY1	0.00847	0.0063	0.179
1853	3315-15	SL010463	GPC2	Glypican-2	Q8N158	-0.03436	0.02555	0.1791
1854	15542-19	SL013015	KCRU	Creatine kinase U-type, mitochondrial	P12532	-0.00827	0.00615	0.1792
1855	11391-69	SL015949	MVK	Mevalonate kinase	Q03426	0.01699	0.01264	0.1793
1856	18416-3	SL021358	ARL9	ADP-ribosylation factor-like protein 9	Q6T311	-0.03596	0.02678	0.1797
1857	14616-16	SL020097	ZN382	Zinc finger protein 382	Q96SR6	-0.03104	0.02315	0.1805
1858	19558-10	SL007029	LRP4	Low-density lipoprotein receptor-related protein 4	O75096	-0.01783	0.01331	0.1807
1859	14271-23	SL007707	RAB6B	Ras-related protein Rab-6B	Q9NRW1	-0.00868	0.00648	0.1809
1860	18324-61	SL020980	SUOX	Sulfite oxidase, mitochondrial	P51687	0.03174	0.02371	0.1811
1861	7127-3	SL000274	Apo A-II	Apolipoprotein A-II	P02652	-0.02136	0.01596	0.1811
1862	13055-53	SL019564	PSD1	PH and SEC7 domain-containing protein 1	A5PKW4	0.00836	0.00625	0.1813
1863	17495-141	SL018569	SIR3	NAD-dependent protein deacetylase sirtuin-3, mitochondrial	Q9NTG7	-0.02607	0.01949	0.1814
1864	15627-83	SL003721	PKB	RAC-alpha serine/threonine-protein kinase	P31749	-0.00836	0.00625	0.1814
1865	12708-91	SL019851	LMBL2	Lethal(3)malignant brain tumor-like protein 2	Q969R5	-0.01442	0.01079	0.1815
1866	4194-26	SL011769	AN32B	Acidic leucine-rich nuclear phosphoprotein 32 family member B	Q92688	0.02124	0.01588	0.1816
1867	19119-10	SL013775	DDIT3	DNA damage-inducible transcript 3 protein	P35638	0.03023	0.02263	0.1819
1868	12603-87	SL019780	PABP4	Polyadenylate-binding protein 4	Q13310	-0.01737	0.01302	0.1824
1869	17410-5	SL019878	CETN3	Centrin-3	O15182	-0.03399	0.02548	0.1826
1870	4397-26	SL004349	IFN-lambda 2	Interferon lambda-2	Q8IZJ0	0.03831	0.02872	0.1826
1871	7020-13	SL018044	CHST5	Carbohydrate sulfotransferase 5	Q9GZS9	-0.02514	0.01886	0.1829
1872	7071-23	SL017953	MA1B1	Endoplasmic reticulum mannosyl-oligosaccharide 1,2-alpha-mannosidase	Q9UKM7	-0.0342	0.02566	0.183
1873	18271-43	SL015281	OXSM	3-oxoacyl-[acyl-carrier-protein] synthase, mitochondrial	Q9NWU1	-0.0137	0.01029	0.1834
1874	12616-45	SL019803	NRBP	Nuclear receptor-binding protein	Q9UHY1	-0.02144	0.0161	0.1835
1875	10880-38	SL018034	F163B	Protein FAM163B	P0C2L3	0.0156	0.01173	0.1839
1876	19496-1	SL008297	NPL	N-acetylneuraminate lyase	Q9BXD5	-0.02074	0.01559	0.1839
1877	17725-37	SL013885	USH1C	Harmonin	Q9Y6N9	-0.02521	0.01896	0.184
1878	2704-74	SL004364	TACI	Tumor necrosis factor receptor superfamily member 13B	O14836	0.01952	0.01469	0.1842
1879	11593-21	SL003188	MIG	C-X-C motif chemokine 9	Q07325	-0.05804	0.04367	0.1842
1880	16617-14	SL003718	Caspase-14	Caspase-14	P31944	0.02452	0.01846	0.1845
1881	12453-161	SL019728	NXF1	Nuclear RNA export factor 1	Q9UBU9	0.03535	0.02662	0.1846
1882	9484-75	SL004857	Desmoglein-2	Desmoglein-2	Q14126	-0.01848	0.01392	0.1848
1883	5350-14	SL012881	GPC6	Glypican-6	Q9Y625	0.02147	0.01618	0.1848
1884	10948-14	SL008958	PLD3	Phospholipase D3	Q8IV08	-0.01807	0.01362	0.1849
1885	9930-48	SL019207	GABR2	Gamma-aminobutyric acid type B receptor subunit 2	O75899	-0.01993	0.01503	0.1853
1886	4907-56	SL000022	D-dimer	D-dimer	P02679|P02675|P02671	0.02422	0.01827	0.1853
1887	2625-53	SL017612	HSP 90a/b	Heat shock protein HSP 90-alpha/beta	P07900	0.01163	0.00877	0.1855
1888	8485-7	SL017529	KEAP1	Kelch-like ECH-associated protein 1	Q14145	0.0302	0.0228	0.1856
1889	13041-47	SL007634	TRAF4	TNF receptor-associated factor 4	Q9BUZ4	0.05112	0.03861	0.1858
1890	11162-37	SL019313	EQTN	Equatorin	Q9NQ60	-0.02115	0.01598	0.1861
1891	3897-61	SL011709	PLPP	Pyridoxal phosphate phosphatase	Q96GD0	-0.01119	0.00846	0.1864
1892	14035-13	SL007386	TIAM1	T-lymphoma invasion and metastasis-inducing protein 1	Q13009	-0.03291	0.02488	0.1864
1893	17827-53	SL009441	DLRB2	Dynein light chain roadblock-type 2	Q8TF09	0.02514	0.01902	0.1865
1894	6528-95	SL008379	EXTL2	Exostosin-like 2	Q9UBQ6	0.02251	0.01704	0.1867
1895	13654-1	SL005370	ROCK2	Rho-associated protein kinase 2	O75116	-0.00625	0.00473	0.1868
1896	11248-43	SL019345	HEM4	Uroporphyrinogen-III synthase	P10746	-0.01031	0.00781	0.187
1897	7957-2	SL012750	SCG3	Secretogranin-3	Q8WXD2	-0.01711	0.01296	0.1871
1898	9547-29	SL012763	EMID1	EMI domain-containing protein 1	Q96A84	-0.03466	0.02627	0.1875
1899	12659-13	SL008839	GTPB9	Obg-like ATPase 1	Q9NTK5	-0.01221	0.00926	0.1876
1900	5903-91	SL004899	HSP70 protein 8	Heat shock cognate 71 kDa protein	P11142	0.01952	0.0148	0.1877
1901	4217-49	SL004795	ERAB	3-hydroxyacyl-CoA dehydrogenase type-2	Q99714	0.01053	0.00799	0.1879
1902	2813-11	SL006924	ART	Agouti-related protein	O00253	0.01835	0.01394	0.1883
1903	14067-6	SL008289	PKP2	Plakophilin-2	Q99959	0.01713	0.01305	0.1896
1904	6599-5	SL017118	APCD1	Protein APCDD1	Q8J025	0.04209	0.03215	0.1909
1905	3294-55	SL010451	CFC1	Cryptic protein	P0CG37	-0.02849	0.02178	0.1913
1906	8894-80	SL009791	hnRNP A/B	Heterogeneous nuclear ribonucleoprotein A/B	Q99729	-0.01772	0.01355	0.1914
1907	10070-22	SL016406	PLCG2	1-phosphatidylinositol 4,5-bisphosphate phosphodiesterase gamma-2	P16885	-0.00984	0.00753	0.1916
1908	15565-102	SL000327	CA125	Mucin-16	Q8WXI7	-0.0154	0.01179	0.1917
1909	5024-67	SL002522	Rb	Retinoblastoma-associated protein	P06400	0.01646	0.0126	0.1918
1910	8697-38	SL000069	Glypican 1	Glypican-1	P35052	-0.02397	0.01837	0.1923
1911	6247-9	SL008942	SIRB1	Signal-regulatory protein beta-1	O00241	0.0079	0.00606	0.1928
1912	7221-56	SL009149	CKAP4	Cytoskeleton-associated protein 4	Q07065	-0.02674	0.02052	0.193
1913	14250-115	SL008191	BLMH	Bleomycin hydrolase	Q13867	-0.03364	0.02587	0.1938
1914	2611-72	SL004136	Dtk	Tyrosine-protein kinase receptor TYRO3	Q06418	-0.02177	0.01676	0.1942
1915	3312-64	SL010461	FCGR1	High affinity immunoglobulin gamma Fc receptor I	P12314	0.02198	0.01693	0.1946
1916	3587-53	SL007056	BMP10	Bone morphogenetic protein 10	O95393	0.02749	0.02119	0.195
1917	3473-78	SL005224	Thrombopoietin Receptor	Thrombopoietin Receptor	P40238	-0.04186	0.03228	0.1951
1918	18405-117	SL006495	AP1S2	AP-1 complex subunit sigma-2	P56377	0.02082	0.01606	0.1951
1919	7019-13	SL005249	Semaphorin-7A	Semaphorin-7A	O75326	-0.0175	0.0135	0.1951
1920	18880-81	SL002805	Collagen Type III	Collagen Type III	P02461	0.0198	0.01528	0.1953
1921	4831-4	SL002823	sL-Selectin	L-Selectin	P14151	-0.01992	0.01537	0.1954
1922	2635-61	SL004646	Layilin	Layilin	Q6UX15	0.01542	0.0119	0.1954
1923	12793-4	SL019894	PIWL1	Piwi-like protein 1	Q96J94	0.02282	0.01762	0.1956
1924	10699-52	SL018603	LRP1	Prolow-density lipoprotein receptor-related protein 1	Q07954	-0.02892	0.02233	0.1956
1925	17797-1	SL010967	CUL1	Cullin-1	Q13616	0.03344	0.02583	0.1959
1926	18343-10	SL020975	DECR2	Peroxisomal 2,4-dienoyl-CoA reductase	Q9NUI1	0.01264	0.00977	0.196
1927	18316-75	SL021092	2020-09-03	Neuronal-specific septin-3	Q9UH03	0.03965	0.03063	0.196
1928	12872-35	SL019961	CNGA2	Cyclic nucleotide-gated olfactory channel	Q16280	0.02631	0.02033	0.1962
1929	5236-2	SL007145	NR1D1	Nuclear receptor subfamily 1 group D member 1	P20393	-0.0379	0.02929	0.1962
1930	5091-28	SL005191	ILT-4	Leukocyte immunoglobulin-like receptor subfamily B member 2	Q8N423	-0.02311	0.01787	0.1963
1931	9925-56	SL005222	SREC-II	Scavenger receptor class F member 2	Q96GP6	0.03423	0.02648	0.1965
1932	9474-22	SL008489	ASGR2	Asialoglycoprotein receptor 2	P07307	-0.02795	0.02163	0.1966
1933	13636-20	SL008135	NP1L1	Nucleosome assembly protein 1-like 1	P55209	-0.00904	0.00701	0.1972
1934	4309-59	SL004812	Triosephosphate isomerase	Triosephosphate isomerase	P60174	-0.01206	0.00935	0.1973
1935	8908-14	SL008542	KCE1L	Potassium voltage-gated channel subfamily E regulatory beta subunit 5	Q9UJ90	-0.01854	0.01437	0.1973
1936	4250-23	SL006268	NSF1C	NSFL1 cofactor p47	Q9UNZ2	-0.01157	0.00897	0.1974
1937	11319-106	SL013791	MRE11	Double-strand break repair protein MRE11	P49959	-0.02116	0.01641	0.1976
1938	3210-1	SL010374	METAP1	Methionine aminopeptidase 1	P53582	-0.0079	0.00613	0.1977
1939	16300-4	SL017099	TREM2	Triggering receptor expressed on myeloid cells 2	Q9NZC2	0.01017	0.00789	0.1979
1940	11071-1	SL000481	IL-5	Interleukin-5	P05113	0.04025	0.03124	0.198
1941	9986-14	SL005356	Neuropeptide W	Neuropeptide W	Q8N729	0.006	0.00466	0.198
1942	12893-159	SL006071	IP16	Gamma-interferon-inducible protein 16	Q16666	0.01499	0.01166	0.1991
1943	18414-26	SL021357	ARL5A	ADP-ribosylation factor-like protein 5A	Q9Y689	0.03114	0.02423	0.1992
1944	5954-62	SL003970	PTH	Parathyroid hormone	P01270	0.01004	0.00782	0.1995
1945	11669-39	SL019571	SO5A1	Solute carrier organic anion transporter family member 5A1	Q9H2Y9	0.03193	0.02492	0.2005
1946	3499-77	SL004350	IL-17B	Interleukin-17B	Q9UHF5	-0.04328	0.03379	0.2006
1947	13378-80	SL020102	YD286	Glutaredoxin-like protein C5orf63	A6NC05	0.02008	0.01569	0.2008
1948	12709-63	SL008266	H1X	Histone H1x	Q92522	0.00903	0.00706	0.2011
1949	11678-105	SL019586	CXD2	Gap junction delta-2 protein	Q9UKL4	-0.03474	0.02716	0.2012
1950	11324-3	SL006952	PXDNL	Peroxidasin-like protein	A1KZ92	0.03281	0.02565	0.2013
1951	9783-75	SL019128	DJC11	DnaJ homolog subfamily C member 11	Q9NVH1	0.0428	0.03349	0.2017
1952	2192-63	SL003168	CTACK	C-C motif chemokine 27	Q9Y4X3	-0.03787	0.02964	0.2018
1953	5494-52	SL009790	RUXF	Small nuclear ribonucleoprotein F	P62306	-0.02493	0.01952	0.2018
1954	8556-5	SL018572	F134B	Protein FAM134B	Q9H6L5	0.02428	0.01902	0.2022
1955	5346-24	SL011808	CPNE1	Copine-1	Q99829	-0.00823	0.00646	0.2026
1956	9828-86	SL009423	LDHC	L-lactate dehydrogenase C chain	P07864	0.02241	0.01757	0.2026
1957	10798-4	SL018456	CLM2	CMRF35-like molecule 2	Q496F6	-0.0329	0.02582	0.2029
1958	9196-8	SL005166	Galectin-7	Galectin-7	P47929	0.02211	0.01735	0.2029
1959	18389-11	SL021466	IFNA1	Interferon alpha-1/13	P01562	0.03481	0.02733	0.2032
1960	12694-28	SL019801	DIM1	Probable dimethyladenosine transferase	Q9UNQ2	-0.02644	0.02078	0.2035
1961	15569-15	SL002527	Collagen II	Collagen Type II	P02458	-0.01652	0.01299	0.2037
1962	4479-14	SL000308	C1-Esterase Inhibitor	Plasma protease C1 inhibitor	P05155	-0.01441	0.01133	0.2038
1963	3091-70	SL004771	Aurora kinase A	Aurora kinase A	O14965	0.01799	0.01416	0.2042
1964	8273-84	SL007540	IL31R	Interleukin-31 receptor subunit alpha	Q8NI17	0.02788	0.02195	0.2043
1965	11430-49	SL007518	DTX1	E3 ubiquitin-protein ligase DTX1	Q86Y01	-0.0187	0.01472	0.2043
1966	18181-2	SL021024	TSSC4	Protein TSSC4	Q9Y5U2	0.01655	0.01303	0.2045
1967	12510-3	SL019742	STAP1	Signal-transducing adaptor protein 1	Q9ULZ2	0.03635	0.02863	0.2047
1968	17786-5	SL020915	GGPPS	Geranylgeranyl pyrophosphate synthase	O95749	-0.03473	0.0274	0.2053
1969	8971-9	SL018798	NRX1A	Neurexin-1	Q9ULB1	-0.00629	0.00497	0.2055
1970	10023-32	SL004071	VDR	Vitamin D3 receptor	P11473	0.01775	0.01403	0.2061
1971	9486-13	SL012693	DB125	Beta-defensin 125	Q8N687	0.02886	0.02283	0.2066
1972	3484-60	SL000271	Angiotensinogen	Angiotensinogen	P01019	-0.01706	0.01352	0.2073
1973	8351-17	SL018485	PRS57	Serine protease 57	Q6UWY2	-0.01514	0.012	0.2075
1974	12800-5	SL019890	TPPP2	Tubulin polymerization-promoting protein family member 2	P59282	-0.01519	0.01204	0.2076
1975	5861-78	SL008466	3HAO	3-hydroxyanthranilate 3,4-dioxygenase	P46952	-0.01334	0.01058	0.2076
1976	5202-4	SL007373	PPID	Peptidyl-prolyl cis-trans isomerase D	Q08752	-0.00455	0.00361	0.2078
1977	17818-22	SL021096	SUGT1	Protein SGT1 homolog	Q9Y2Z0	-0.01207	0.00958	0.2082
1978	9942-2	SL019191	NXT1	NTF2-related export protein 1	Q9UKK6	0.02202	0.01749	0.2083
1979	18404-22	SL021351	ANR54	Ankyrin repeat domain-containing protein 54	Q6NXT1	-0.01696	0.01347	0.2083
1980	4564-2	SL006406	PLXC1	Plexin-C1	O60486	-0.01878	0.01492	0.2084
1981	8852-10	SL018701	SUN3	SUN domain-containing protein 3	Q8TAQ9	-0.02629	0.02092	0.2092
1982	5526-53	SL004859	GITR	Tumor necrosis factor receptor superfamily member 18	Q9Y5U5	0.01958	0.01559	0.2094
1983	10623-19	SL000001	MUC1	Mucin-1	P15941	0.03476	0.02767	0.2096
1984	5618-50	SL007306	FAM3B	Protein FAM3B	P58499	0.01196	0.00953	0.2096
1985	15418-25	SL007282	MK10	Mitogen-activated protein kinase 10	P53779	-0.00593	0.00473	0.2097
1986	7786-83	SL015109	CLC2B	C-type lectin domain family 2 member B	Q92478	0.03441	0.02744	0.2101
1987	12399-194	SL013198	CCD50	Coiled-coil domain-containing protein 50	Q8IVM0	0.02126	0.01696	0.2105
1988	11546-7	SL007558	CYGB	Cytoglobin	Q8WWM9	-0.02586	0.02067	0.2112
1989	12439-67	SL004395	ISGF3	Interferon regulatory factor 9	Q00978	0.02669	0.02133	0.2112
1990	2819-23	SL002081	Cadherin-5	Cadherin-5	P33151	-0.01877	0.015	0.2113
1991	17332-3	SL018690	ARHL2	Poly(ADP-ribose) glycohydrolase ARH3	Q9NX46	-0.01142	0.00914	0.2119
1992	8269-327	SL012602	ARSK	Arylsulfatase K	Q6UWY0	-0.0271	0.0217	0.212
1993	18187-16	SL020921	ACY2	Aspartoacylase	P45381	0.02163	0.01733	0.2123
1994	2706-69	SL000590	Thyroxine-Binding Globulin	Thyroxine-binding globulin	P05543	-0.03292	0.02641	0.2128
1995	8842-16	SL014534	GRM1C	GRAM domain-containing protein 1C	Q8IYS0	0.03273	0.02625	0.2129
1996	13575-40	SL020209	DVL2	Segment polarity protein dishevelled homolog DVL-2	O14641	-0.02436	0.01955	0.213
1997	4413-3	SL001888	SLPI	Antileukoproteinase	P03973	0.02002	0.01607	0.2131
1998	5765-53	SL012548	DB121	Beta-defensin 121	Q5J5C9	0.01566	0.01257	0.2133
[truncated: 2,267 more rows]

## Sheet: Supplementary Table 7. Male
Supplementary Table 7 . Result of SOMAmer reagent targets with frailty phenotype in Male participants
Sl no	Seq Id	Soma Id	Target	Target Full Name	UniProt	Estimate	Std Error	p value
1	5437-63	SL001774	FABP	Fatty acid-binding protein, heart	P05413	0.0661816	0.0114288	1.45e-08
2	6544-33	SL012542	NELL1	Protein kinase C-binding protein NELL1	Q92832	-0.0572238	0.0103423	5.8e-08
3	15559-5	SL011048	ANTR2	Anthrax toxin receptor 2	P58335	-0.0793117	0.0146973	1.19e-07
4	15386-7	SL005086	FABPA	Fatty acid-binding protein, adipocyte	P15090	0.06004	0.011198	1.43e-07
5	2677-1	SL002644	ERBB1	Epidermal growth factor receptor	P00533	-0.152451	0.0286174	1.7e-07
6	2665-26	SL004672	BCMA	Tumor necrosis factor receptor superfamily member 17	Q02223	-0.090685	0.0170438	1.77e-07
7	3298-52	SL010454	Contactin-4	Contactin-4	Q8IWV2	-0.119031	0.0237942	8.63e-07
8	8885-6	SL018710	CA2D3	Voltage-dependent calcium channel subunit alpha-2/delta-3	Q8IZS8	-0.0846902	0.0170785	1.06e-06
9	8039-41	SL018368	F177A	Protein FAM177A1	Q8N128	-0.0925466	0.0191049	1.85e-06
10	10521-10	SL017989	MXRA8	Matrix-remodeling-associated protein 8	Q9BRK3	-0.0993943	0.0205494	1.91e-06
11	15491-20	SL008437	CD248	Endosialin	Q9HCU0	-0.0910217	0.0193713	3.65e-06
12	15573-110	SL008782	CSPG3	Neurocan core protein	O14594	-0.062343	0.0134676	5.03e-06
13	9769-48	SL008968	DNER	Delta and Notch-like epidermal growth factor-related receptor	Q8NFT8	-0.0766834	0.0166556	5.65e-06
14	3339-33	SL007206	TSP2	Thrombospondin-2	P35442	0.0621348	0.0135788	6.45e-06
15	12549-33	SL014636	PTGD2	Hematopoietic prostaglandin D synthase	O60760	-0.0701966	0.0157351	1.07e-05
16	12572-236	SL019783	EFS	Embryonal Fyn-associated substrate	O43281	0.145578	0.0327607	1.16e-05
17	18896-23	SL021212	H6ST3	Heparan-sulfate 6-O-sulfotransferase 3	Q8IZP7	-0.14025	0.0317351	1.29e-05
18	8900-28	SL007582	NEO1	Neogenin	Q92859	-0.120629	0.0273601	1.35e-05
19	10832-24	SL018597	B4GT6	Beta-1,4-galactosyltransferase 6	Q9UBX8	-0.0927037	0.0210333	1.36e-05
20	15594-47	SL008268	HTRA1	Serine protease HTRA1	Q92743	0.105328	0.0241124	1.62e-05
21	14618-26	SL012766	ECOP	Vesicular, overexpressed in cancer, prosurvival protein 1	Q96AW1	-0.0772526	0.0177479	1.73e-05
22	12630-8	SL019787	ARFP2	Arfaptin-2	P53365	-0.0609255	0.0140058	1.76e-05
23	10833-64	SL012788	HHIP	Hedgehog-interacting protein	Q96QV1	-0.114722	0.0264612	1.86e-05
24	2765-4	SL021043	GDF-11/8	Growth/differentiation factor 11/8	O95390|O14793	-0.0872702	0.0205657	2.77e-05
25	4498-62	SL003764	NCAM-120	Neural cell adhesion molecule 1, 120 kDa isoform	P13591	-0.0904012	0.021415	3.03e-05
26	8484-24	SL000498	Leptin	Leptin	P41159	0.0259702	0.006207	3.56e-05
27	5601-2	SL004514	PGRP-L	N-acetylmuramoyl-L-alanine amidase	Q96PD5	-0.128903	0.0308628	3.66e-05
28	19233-75	SL006960	ATOX1	Copper transport protein ATOX1	O00244	0.0676711	0.0164341	4.69e-05
29	2974-61	SL004855	contactin-1	Contactin-1	Q12860	-0.093916	0.022914	5.06e-05
30	4374-45	SL003869	MIC-1	Growth/differentiation factor 15	Q99988	0.0498669	0.0123024	6.12e-05
31	5843-60	SL003542	NG36	Histone-lysine N-methyltransferase EHMT2	Q96KQ7	-0.04729	0.011697	6.37e-05
32	12458-79	SL016506	CHP1	Calcineurin B homologous protein 1	Q99653	0.125995	0.0314604	7.56e-05
33	15606-19	SL000044	Keratin 19	Keratin, type I cytoskeletal 19	P08727	0.0995612	0.0252545	9.58e-05
34	5107-7	SL005703	Notch 1	Neurogenic locus notch homolog protein 1	P46531	-0.151369	0.03903	0.000123
35	4968-50	SL008099	CAPG	Macrophage-capping protein	P40121	0.0435548	0.0112362	0.000125
36	4883-56	SL000021	Insulin	Insulin	P01308	0.0881404	0.0227264	0.000125
37	6556-5	SL012863	ENPP5	Ectonucleotide pyrophosphatase/phosphodiesterase family member 5	Q9UJA9	-0.0553019	0.014283	0.000127
38	7933-75	SL018350	ADA22	Disintegrin and metalloproteinase domain-containing protein 22	Q9P0K1	-0.0712641	0.0184069	0.000128
39	7210-25	SL004470	Amyloid-like protein 1	Amyloid-like protein 1	P51693	-0.0424792	0.0109913	0.00013
40	10418-36	SL011111	STX12	Syntaxin-12	Q86Y82	0.0769179	0.0199396	0.000135
41	15522-2	SL008305	GAPR1	Golgi-associated plant pathogenesis-related protein 1	Q9H4G4	-0.100282	0.0260445	0.000138
42	12727-7	SL019877	FPRP	Prostaglandin F2 receptor negative regulator	Q9P2B2	-0.0739329	0.0192247	0.000141
43	10445-20	SL004747	ApoM	Apolipoprotein M	O95445	-0.069022	0.0180446	0.000152
44	9963-19	SL019221	PCDBA	Protocadherin beta-10	Q9UN67	0.118264	0.0311975	0.000176
45	13463-1	SL007573	PXDN	Peroxidasin homolog	Q92626	0.0463453	0.0125734	0.000263
46	4673-13	SL000087	IL-6	Interleukin-6	P05231	0.103206	0.0282274	0.000295
47	8890-9	SL018697	T132B	Transmembrane protein 132B	Q14DG7	-0.078555	0.0216562	0.000324
48	10702-1	SL012521	COSA1	Collagen alpha-1(XXVIII) chain	Q2UY09	0.0893408	0.0247255	0.000345
49	11214-40	SL019363	DNJB9	DnaJ homolog subfamily B member 9	Q9UBS3	0.0558105	0.0154552	0.000345
50	3299-29	SL010455	Contactin-5	Contactin-5	O94779	-0.10104	0.0282672	0.000397
51	10565-19	SL017951	SLIK3	SLIT and NTRK-like protein 3	O94933	-0.0286049	0.0080383	0.000419
52	4876-32	SL000357	Coagulation Factor IX	Coagulation factor IX	P00740	0.133616	0.0376043	0.000431
53	3235-50	SL010391	WFKN2	WAP, Kazal, immunoglobulin, Kunitz and NTR domain-containing protein 2	Q8TEU8	-0.0598444	0.0168513	0.000431
54	11401-181	SL019468	RN146	E3 ubiquitin-protein ligase RNF146	Q9NTX7	-0.146354	0.0415021	0.000473
55	14069-61	SL010369	Carbonic Anhydrase IV	Carbonic anhydrase 4	P22748	-0.11365	0.0322477	0.000477
56	5307-12	SL004400	Coagulation Factor IXab	Coagulation factor IXab	P00740	0.135709	0.038723	0.000516
57	5353-89	SL001990	IL-1Ra	Interleukin-1 receptor antagonist protein	P18510	0.0698369	0.0199967	0.000536
58	12763-69	SL019908	ZN334	Zinc finger protein 334	Q9HCZ1	-0.11874	0.0340128	0.000539
59	4891-50	SL000433	Glucagon	Glucagon	P01275	0.0326442	0.0093652	0.000548
60	3651-50	SL003201	VEGF sR2	Vascular endothelial growth factor receptor 2	P35968	-0.0884957	0.0254549	0.000566
61	18901-26	SL021233	HS71B	Heat shock 70 kDa protein 1B	P0DMV9	0.06596	0.018991	0.000574
62	15367-38	SL012736	LPLC1	BPI fold-containing family B member 1	Q8TDL5	-0.0394864	0.0114274	0.000611
63	11462-8	SL011160	RBM9	RNA binding protein fox-1 homolog 2	O43251	0.123321	0.0357111	0.00062
64	12851-5	SL019921	DPOLM	DNA-directed DNA/RNA polymerase mu	Q9NP87	0.0950469	0.0275447	0.000626
65	13104-32	SL008614	EFNB1	Ephrin-B1	P98172	0.130754	0.0380708	0.000661
66	16908-5	SL010377	OMGP	Oligodendrocyte-myelin glycoprotein	P23515	-0.0325462	0.0095237	0.000699
67	5004-69	SL007453	MK11	Mitogen-activated protein kinase 11	Q15759	0.0762841	0.0225031	0.000778
68	15533-97	SL004580	Macrophage scavenger receptor	Macrophage scavenger receptor types I and II	P21757	0.0500338	0.0149212	0.000878
69	10903-50	SL017987	STX8	Syntaxin-8	Q9UNK0	0.0468429	0.0139861	0.000894
70	19606-28	SL004084	ihh	Indian hedgehog protein	Q14623	-0.051357	0.015338	0.000895
71	4917-62	SL003182	Integrin aVb5	Integrin alpha-V: beta-5 complex	P18084|P06756	-0.056852	0.016987	0.0009
72	5698-60	SL005005	Tenascin-X	Tenascin-X	P22105	-0.0727846	0.0217942	0.000921
73	15453-3	SL003022	a1-Microglobulin	Alpha-1-microglobulin	P02760	0.0762779	0.0228832	0.000942
74	6440-31	SL012493	MFAP5	Microfibrillar-associated protein 5	Q13361	-0.0656558	0.0197087	0.000949
75	4284-18	SL011535	RBM39	RNA-binding protein 39	Q14498	0.0955104	0.0287056	0.000969
76	3175-51	SL006610	ATS13	A disintegrin and metalloproteinase with thrombospondin motifs 13	Q76LX8	-0.0624738	0.0188454	0.001
77	14066-49	SL020306	MAGI2	Membrane-associated guanylate kinase, WW and PDZ domain-containing protein 2	Q86UL8	0.09142	0.027574	0.001
78	5701-81	SL001871	Tetranectin	Tetranectin	P05452	-0.105656	0.031918	0.00102
79	13943-38	SL020276	DPY30	Protein dpy-30 homolog	Q9C005	0.0601522	0.0182283	0.00106
80	12758-47	SL019871	GRID2	Glutamate receptor ionotropic, delta-2	O43424	-0.0360681	0.0109731	0.00111
81	8327-26	SL018483	DPEP2	Dipeptidase 2	Q9H4A9	-0.105549	0.0321501	0.00112
82	16919-1	SL008480	ACBP	Acyl-CoA-binding protein	P07108	0.0611818	0.0186822	0.00115
83	5315-22	SL000052	Troponin T	Troponin T, cardiac muscle	P45379	0.0509756	0.0155664	0.00116
84	19562-8	SL021216	UBP28	Ubiquitin carboxyl-terminal hydrolase 28	Q96RU2	-0.145662	0.0444869	0.00116
85	7826-1	SL018272	DCLK3	Serine/threonine-protein kinase DCLK3	Q9C098	-0.127519	0.0392225	0.00125
86	7970-315	SL018330	NAR3	Ecto-ADP-ribosyltransferase 3	Q13508	-0.0557878	0.017169	0.00126
87	13743-56	SL020222	CUL4B	Cullin-4B	Q13620	0.07028	0.021748	0.00134
88	6379-62	SL012648	ATL2	ADAMTS-like protein 2	Q86TH1	0.06996	0.0217658	0.00142
89	16594-44	SL018037	FAIM1	Fas apoptotic inhibitory molecule 1	Q9NVQ4	0.055471	0.0172704	0.00143
90	6470-19	SL004461	fibulin 1	Fibulin-1	P23142	-0.096431	0.030067	0.00145
91	5744-12	SL017113	CA056	Protein MENT	Q9BUN1	-0.0488409	0.0152342	0.00146
92	3040-59	SL000519	MIP-1a	C-C motif chemokine 3	P10147	0.0624105	0.0195292	0.00151
93	4246-40	SL004154	NCAM-L1	Neural cell adhesion molecule L1	P32004	-0.0494393	0.015467	0.00151
94	15384-15	SL011369	KLOTHO	Klotho	Q9UEF7	-0.0448721	0.0140487	0.00152
95	10464-6	SL008696	ANTR1	Anthrax toxin receptor 1	Q9H6X2	-0.0580091	0.0181693	0.00153
96	5468-67	SL011068	IL-17 RC	Interleukin-17 receptor C	Q8NAC3	0.0972201	0.0304728	0.00155
97	3580-25	SL000249	a1-Antitrypsin	Alpha-1-antitrypsin	P01009	-0.0700699	0.0219974	0.00157
98	16823-75	SL007053	APOL3	Apolipoprotein L3	O95236	-0.0491884	0.0154811	0.00161
99	7921-65	SL006317	FJX1	Four-jointed box protein 1	Q86VR8	0.0566813	0.0178441	0.00161
100	10396-6	SL003755	Mcl-1	Induced myeloid leukemia cell differentiation protein Mcl-1	Q07820	0.0553758	0.0174634	0.00165
101	18175-65	SL008286	VAT1	Synaptic vesicle membrane protein VAT-1 homolog	Q99536	-0.0334536	0.0106162	0.00175
102	9171-11	SL016969	CSRP3	Cysteine and glycine-rich protein 3	P50461	0.048741	0.015474	0.00176
103	5644-60	SL007198	RNAS4	Ribonuclease 4	P34096	0.0889473	0.0282809	0.001789
104	8903-1	SL008020	COX6C	Cytochrome c oxidase subunit 6C	P09669	-0.0803872	0.0255846	0.00181
105	19553-14	SL004304	STX1a	Syntaxin-1A	Q16623	-0.061797	0.019687	0.00182
106	2837-3	SL000134	Met	Hepatocyte growth factor receptor	P08581	-0.078859	0.0252612	0.00193
107	11201-19	SL019343	TRUA	tRNA pseudouridine synthase A, mitochondrial	Q9Y606	-0.103821	0.033416	0.00204
108	10440-26	SL008621	ACAM	CXADR-like membrane protein	Q9H6B4	0.0619242	0.0199592	0.00207
109	11104-13	SL003340	YKL-40	Chitinase-3-like protein 1	P36222	0.0137033	0.004423	0.00209
110	13950-9	SL015375	C43BP	Collagen type IV alpha-3-binding protein	Q9Y5P4	0.0440948	0.0142377	0.0021
111	7959-34	SL007764	CADH7	Cadherin-7	Q9ULB5	-0.057888	0.0186869	0.0021
112	14227-21	SL008040	MYL6B	Myosin light chain 6B	P14649	0.0527862	0.0170808	0.00216
113	12846-3	SL019936	FBXL5	F-box/LRR-repeat protein 5	Q9UKA1	-0.101845	0.0329995	0.00219
114	18172-71	SL021360	ASF1A	Histone chaperone ASF1A	Q9Y294	0.160255	0.051958	0.0022
115	11196-31	SL004928	Collagen alpha-3(VI)	Collagen alpha-3(VI) chain	P12111	0.077893	0.0253182	0.002254
116	15693-9	SL000008	PgR	Progesterone receptor	P06401	0.0616029	0.0200662	0.0023
117	5105-2	SL005208	Nogo Receptor	Reticulon-4 receptor	Q9BZR6	0.0546032	0.0178081	0.00232
118	6507-16	SL006401	NCAM2	Neural cell adhesion molecule 2	O15394	-0.054226	0.0177647	0.00243
119	15526-33	SL007246	GSHB	Glutathione synthetase	P48637	-0.0937793	0.0308428	0.00252
120	12486-8	SL007708	GLRX2	Glutaredoxin-2, mitochondrial	Q9NS18	0.119197	0.0393675	0.002636
121	2597-8	SL000002	VEGF	Vascular endothelial growth factor A	P15692	0.0944322	0.0312575	0.002692
122	9595-11	SL019028	B4GT2	Beta-1,4-galactosyltransferase 2	O60909	-0.111294	0.0368545	0.0027
123	12475-48	SL019722	CLIC5	Chloride intracellular channel protein 5	Q9NZA1	-0.0481556	0.0159825	0.00275
124	5491-12	SL010471	Testican-2	Testican-2	Q92563	-0.0534564	0.0177328	0.00275
125	3378-49	SL000064	Kallikrein 7	Kallikrein-7	P49862	-0.054652	0.018155	0.00278
126	3045-72	SL002704	PTN	Pleiotrophin	P21246	0.0472468	0.0156898	0.00278
127	3198-4	SL008639	IDS	Iduronate 2-sulfatase	P22304	-0.0519396	0.0173089	0.00287
128	6414-8	SL008961	OAF	Out at first protein homolog	Q86UD1	0.0773327	0.0259602	0.003073
129	13972-4	SL020263	DHB14	17-beta-hydroxysteroid dehydrogenase 14	Q9BPX1	0.0889463	0.029895	0.00312
130	8323-163	SL006119	TFF3	Trefoil factor 3	Q07654	0.0651609	0.02195	0.00319
131	12373-73	SL014875	TRA2B	Transformer-2 protein homolog beta	P62995	0.0491508	0.016569	0.00321
132	3585-54	SL009341	BASI	Basigin	P35613	0.107358	0.0363468	0.003339
133	8222-49	SL018447	CDHR3	Cadherin-related family member 3	Q6ZTQ4	-0.0909314	0.0308203	0.00338
134	3438-10	SL009324	FSTL3	Follistatin-related protein 3	O95633	0.0717255	0.0243508	0.003427
135	14294-61	SL013880	MBD1	Methyl-CpG-binding domain protein 1	Q9UIS9	0.0397835	0.0135326	0.00348
136	10949-59	SL008009	RLA2	60S acidic ribosomal protein P2	P05387	0.132346	0.0450104	0.003501
137	17474-106	SL020114	YETS4	YEATS domain-containing protein 4	O95619	0.151014	0.0514121	0.003525
138	15527-90	SL008018	DLDH	Dihydrolipoyl dehydrogenase, mitochondrial	P09622	-0.06521	0.0222692	0.00362
139	12987-12	SL019472	SRSF7	Serine/arginine-rich splicing factor 7	Q16629	0.067681	0.0231428	0.003663
140	6941-11	SL012704	SUMF1	Sulfatase-modifying factor 1	Q8NBK3	0.0523439	0.0179388	0.00374
141	18819-21	SL008612	PPIC	Peptidyl-prolyl cis-trans isomerase C	P45877	0.0623879	0.0213976	0.003763
142	9531-24	SL014572	LST1	Leukocyte-specific transcript 1 protein	O00453	0.0580229	0.0199108	0.00378
143	8100-15	SL012633	ADM2	ADM2	Q7Z4H4	-0.07976	0.027381	0.00381
144	2999-6	SL005196	LSAMP	Limbic system-associated membrane protein	Q13449	-0.0842856	0.0290338	0.00391
145	9884-8	SL019142	PPIL1	Peptidyl-prolyl cis-trans isomerase-like 1	Q9Y3C6	-0.0553229	0.0190647	0.00392
146	9231-23	SL017105	IMPA3	Inositol monophosphatase 3	Q9NX62	-0.051561	0.0177688	0.00393
147	19555-1	SL013060	SUMO2	Small ubiquitin-related modifier 2	P61956	0.0442796	0.0152654	0.00394
148	9321-400	SL007093	NMB	Neuromedin-B	P08949	0.0688011	0.0238013	0.00408
149	16596-25	SL012999	GLRX3	Glutaredoxin-3	O76003	-0.0303874	0.010552	0.0042
150	9754-33	SL006251	Quinone reductase 2	Ribosyldihydronicotinamide dehydrogenase [quinone]	P16083	-0.0298119	0.0103897	0.00434
151	6388-21	SL017451	CC126	Coiled-coil domain-containing protein 126	Q96EE4	-0.0519827	0.0181285	0.00437
152	19241-31	SL005353	RBP-III	Retinol-binding protein 5	P82980	0.049987	0.0174485	0.00441
153	3344-60	SL000272	Antithrombin III	Antithrombin-III	P01008	-0.115307	0.0403036	0.00445
154	18180-58	SL020948	RT4I1	Reticulon-4-interacting protein 1, mitochondrial	Q8WWV3	0.078859	0.0276313	0.004561
155	19290-5	SL008856	HPRT	Hypoxanthine-guanine phosphoribosyltransferase	P00492	-0.0523744	0.0183768	0.00461
156	8299-66	SL018438	LIRA4	Leukocyte immunoglobulin-like receptor subfamily A member 4	P59901	-0.0451778	0.0158686	0.00465
157	17224-12	SL008055	MIME	Mimecan	P20774	0.0415147	0.0145775	0.00465
158	16851-50	SL018615	SCO2	Protein SCO2 homolog, mitochondrial	O43819	0.0883456	0.0310496	0.00468
159	9850-38	SL014805	IF1AX	Eukaryotic translation initiation factor 1A, X-chromosomal	P47813	-0.133922	0.0472224	0.00482
160	11302-237	SL008783	TENR	Tenascin-R	Q92752	-0.0669746	0.0236235	0.00483
161	2961-1	SL000048	Protein C	Vitamin K-dependent protein C	P04070	-0.079594	0.0280828	0.00485
162	18925-24	SL005690	Proteasome subunit alpha type 5	Proteasome subunit alpha type-5	P28066	-0.0528995	0.0187444	0.00503
163	2879-9	SL000248	a1-Antichymotrypsin	Alpha-1-antichymotrypsin	P01011	-0.0956835	0.0340563	0.00521
164	4187-49	SL000247	6-Phosphogluconate dehydrogenase	6-phosphogluconate dehydrogenase, decarboxylating	P52209	-0.0214597	0.0076365	0.00522
165	12677-164	SL006530	FLII	Protein flightless-1 homolog	Q13045	0.0518738	0.0184751	0.00527
166	11530-37	SL010978	HEM3	Porphobilinogen deaminase	P08397	-0.0234254	0.0083561	0.00531
167	19212-4	SL007745	DMBT1	Deleted in malignant brain tumors 1 protein	Q9UGM3	0.102664	0.0366727	0.00541
168	12686-15	SL008788	THTM	3-mercaptopyruvate sulfurtransferase	P25325	-0.0410943	0.0146912	0.00541
169	19437-61	SL021823	L-VEGF165	Isoform L-VEGF165	P15692	0.0467344	0.0167244	0.00547
170	9600-55	SL011312	THS7A	Thrombospondin type-1 domain-containing protein 7A	Q9UPZ6	-0.109651	0.0392405	0.0055
171	10064-12	SL011550	RBBP9	Putative hydrolase RBBP9	O75884	0.110342	0.0395673	0.00557
172	5717-2	SL004657	CILP	Cartilage intermediate layer protein 1	O75339	0.0482168	0.0173077	0.00561
173	16818-200	SL017488	CDCP1	CUB domain-containing protein 1	Q9H5V8	0.0373705	0.0134354	0.00568
174	17706-4	SL020934	PPR1A	Protein phosphatase 1 regulatory subunit 1A	Q13522	0.0544173	0.0195812	0.00573
175	8351-17	SL018485	PRS57	Serine protease 57	Q6UWY2	-0.047314	0.017026	0.00573
176	6049-64	SL006532	PTPRS	Receptor-type tyrosine-protein phosphatase S	Q13332	-0.0736882	0.0265533	0.00578
177	19150-20	SL010935	KPRB	Phosphoribosyl pyrophosphate synthase-associated protein 2	O60256	-0.0333544	0.0120944	0.00611
178	4328-2	SL013490	BOC	Brother of CDO	Q9BWV1	-0.0408892	0.0148506	0.00617
179	14636-25	SL005350	Ribonuclease UK114	Ribonuclease UK114	P52758	0.033239	0.012073	0.00618
180	9234-8	SL009021	TWSG1	Twisted gastrulation protein homolog 1	Q9GZX9	0.094047	0.03422	0.006291
181	7090-17	SL018090	GALT1	Polypeptide N-acetylgalactosaminyltransferase 1	Q10472	0.136146	0.0495551	0.0063
182	11356-19	SL019423	DGC14	Protein DGCR14	Q96DF8	0.109328	0.0399037	0.006453
183	3352-80	SL010288	Carbonic anhydrase 6	Carbonic anhydrase 6	P23280	-0.0205256	0.0075069	0.00654
184	18235-16	SL020904	PGP	Glycerol-3-phosphate phosphatase	A6NDG6	-0.0341821	0.0125055	0.00656
185	11208-15	SL019369	NAGPA	N-acetylglucosamine-1-phosphodiester alpha-N-acetylglucosaminidase	Q9UK23	-0.0579984	0.0212206	0.00657
186	14150-7	SL005177	IL-1F6	Interleukin-36 alpha	Q9UHA7	0.0199031	0.0072855	0.00659
187	13118-5	SL011888	SMOC1	SPARC-related modular calcium-binding protein 1	Q9H4F8	0.0920495	0.0336997	0.00661
188	19563-3	SL008781	SEZ6L	Seizure 6-like protein	Q9BYH1	-0.0704465	0.0258211	0.00667
189	9077-10	SL018812	MA1A2	Mannosyl-oligosaccharide 1,2-alpha-mannosidase IB	O60476	-0.0930651	0.0341823	0.00678
190	11270-17	SL019368	CHC10	Coiled-coil-helix-coiled-coil-helix domain-containing protein 10, mitochondrial	Q8WYQ3	0.0621856	0.0228718	0.006867
191	4721-54	SL006119	TFF3	Trefoil factor 3	Q07654	0.0479655	0.0176559	0.006904
192	12881-17	SL019970	RDH16	Retinol dehydrogenase 16	O75452	0.0847007	0.0311977	0.006942
193	11277-23	SL014732	ATF6A	Cyclic AMP-dependent transcription factor ATF-6 alpha	P18850	-0.0572117	0.0211352	0.0071
194	16607-78	SL005572	Gelsolin	Gelsolin	P06396	-0.0839663	0.0310455	0.00714
195	8353-15	SL018464	SCN2B	Sodium channel subunit beta-2	O60939	-0.0686073	0.0254712	0.00739
196	10953-14	SL018252	CLC2A	C-type lectin domain family 2 member A	Q6UVW9	-0.0917612	0.034102	0.00744
197	9021-1	SL010386	TIM-1	Hepatitis A virus cellular receptor 1	Q96D42	0.032384	0.0120786	0.00767
198	9363-11	SL017420	CX048	Cancer/testis antigen 55	Q8WUE5	0.0826396	0.0308357	0.00769
199	10616-67	SL017477	PDXL2	Podocalyxin-like protein 2	Q9NZ53	0.0722641	0.0269561	0.007695
200	15589-1	SL000431	Gc-Globulin, Mixed Type	Vitamin D-binding protein	P02774	-0.103977	0.0389003	0.00784
201	5116-62	SL007680	ROBO2	Roundabout homolog 2	Q9HCK4	-0.0881214	0.0331106	0.00811
202	9348-1	SL010648	C1RL1	Complement C1r subcomponent-like protein	Q9NZP8	0.090746	0.0341094	0.008128
203	14134-49	SL015046	AMGO2	Amphoterin-induced protein 2	Q86SJ2	-0.0556307	0.0209151	0.00816
204	18343-10	SL020975	DECR2	Peroxisomal 2,4-dienoyl-CoA reductase	Q9NUI1	0.0388017	0.0145958	0.00818
205	12879-5	SL003759	p107	Retinoblastoma-like protein 1	P28749	0.0845359	0.0318073	0.008211
206	18910-45	SL021281	LIN7A	Protein lin-7 homolog A	O14910	0.0847479	0.0318824	0.008214
207	11614-29	SL013071	ERH	Enhancer of rudimentary homolog	P84090	0.0526965	0.0198666	0.00834
208	10054-3	SL019232	GAN	Gigaxonin	Q9H2C0	0.0605594	0.0228226	0.00835
209	3461-58	SL009089	PGCB	Brevican core protein	Q96GW7	-0.0506635	0.0191291	0.00842
210	7016-12	SL017969	GCNT1	Beta-1,3-galactosyl-O-glycosyl-glycoprotein beta-1,6-N-acetylglucosaminyltransferase	Q02742	-0.099983	0.037742	0.00843
211	3727-35	SL011509	PYY	Peptide YY	P10082	0.0361197	0.0136893	0.00868
212	6462-12	SL004789	TIMP-4	Metalloproteinase inhibitor 4	Q99727	0.0413399	0.0156806	0.00872
213	8935-22	SL013730	MRP6	Multidrug resistance-associated protein 6	O95255	-0.117755	0.044683	0.00875
214	9296-15	SL008499	PTPRD	Receptor-type tyrosine-protein phosphatase delta	P23468	-0.048778	0.01852	0.00878
215	10876-300	SL018839	BRAT1	BRCA1-associated ATM activator 1	Q6PJG6	-0.076995	0.0292661	0.00889
216	11430-49	SL007518	DTX1	E3 ubiquitin-protein ligase DTX1	Q86Y01	-0.0583801	0.0222113	0.00892
217	4834-61	SL002654	Epithelial cell kinase	Ephrin type-A receptor 2	P29317	0.0490823	0.0186723	0.008925
218	13124-20	SL018587	ISLR2	Immunoglobulin superfamily containing leucine-rich repeat protein 2	Q6UXK2	-0.0578512	0.022035	0.009
219	7140-1	SL012410	ELA2A	Chymotrypsin-like elastase family member 2A	P08217	-0.033282	0.01268	0.00902
220	19170-25	SL006751	DPOE3	DNA polymerase epsilon subunit 3	Q9NRF9	0.146009	0.0556819	0.0091
221	12807-89	SL019940	RHG30	Rho GTPase-activating protein 30	Q7Z6I6	0.0965448	0.0368809	0.009211
222	14178-18	SL007463	CDKN3	Cyclin-dependent kinase inhibitor 3	Q16667	-0.0608502	0.0232521	0.00924
223	7204-1	SL018076	CEA21	Carcinoembryonic antigen-related cell adhesion molecule 21	Q3KPI0	-0.0835428	0.0319182	0.00925
224	18935-14	SL004493	TLR5	Toll-like receptor 5	O60602	-0.0485703	0.0185686	0.00926
225	17760-128	SL020928	WDR5	WD repeat-containing protein 5	P61964	0.0793949	0.0303725	0.009311
226	5734-13	SL004803	nectin-4	Nectin-4	Q96NY8	0.0721371	0.0276134	0.009372
227	17150-8	SL005698	HSP 10	10 kDa heat shock protein, mitochondrial	P61604	0.027806	0.010651	0.00939
228	12020-39	SL010883	PMGE	Bisphosphoglycerate mutase	P07738	-0.0188292	0.0072155	0.00942
229	9114-84	SL018788	UROL1	Uromodulin-like 1	Q5DID0	0.103972	0.0399008	0.009546
230	13102-1	SL012769	FAM3D	Protein FAM3D	Q96BQ1	0.0170724	0.0065612	0.00962
231	11352-42	SL006679	TITIN	Titin	Q8WZ42	0.0652458	0.0251229	0.0098
232	12621-55	SL008081	PP2AAA	Serine/threonine-protein phosphatase 2A 65 kDa regulatory subunit A alpha isoform	P30153	-0.0380597	0.0146638	0.00981
233	19127-1	SL007954	HSPB6	Heat shock protein beta-6	O14558	0.0364496	0.0140659	0.00994
234	13416-8	SL020086	T132D	Transmembrane protein 132D	Q14C87	-0.0405895	0.015665	0.00994
235	2619-72	SL001890	GA733-1 protein	Tumor-associated calcium signal transducer 2	P09758	-0.099645	0.0384565	0.00995
236	19617-5	SL005407	LTB4DH	Prostaglandin reductase 1	Q14914	0.029484	0.0114026	0.0101
237	4930-21	SL005789	Stanniocalcin-1	Stanniocalcin-1	P52823	0.0480684	0.018607	0.010156
238	12381-26	SL008046	CBR1	Carbonyl reductase [NADPH] 1	P16152	0.0338326	0.0131016	0.0102
239	16865-62	SL013228	RBP56	TATA-binding protein-associated factor 2N	Q92804	0.0484738	0.0187761	0.0102
240	8042-88	SL018399	ISK9	Serine protease inhibitor Kazal-type 9	Q5DT21	-0.041954	0.01627	0.0103
241	12612-37	SL008624	PSB1	Proteasome subunit beta type-1	P20618	0.0442729	0.0171748	0.0103
242	7049-2	SL015911	ADAM 23	Disintegrin and metalloproteinase domain-containing protein 23	O75077	-0.046349	0.0180031	0.0104
243	4548-4	SL005575	Fucosyltransferase 3	Galactoside 3(4)-L-fucosyltransferase	P21217	-0.0616935	0.0239965	0.0105
244	19219-71	SL004942	NTF-2	Nuclear transport factor 2	P61970	-0.0470945	0.0183759	0.0108
245	10666-7	SL012791	GNPTG	N-acetylglucosamine-1-phosphotransferase subunit gamma	Q9UJJ9	0.108857	0.0425624	0.01093
246	5657-28	SL009528	SIA4A	CMP-N-acetylneuraminate-beta-galactosamide-alpha-2,3-sialyltransferase 1	Q11201	-0.052181	0.020459	0.0111
247	19281-86	SL014605	MAFG	Transcription factor MafG	O15525	0.0688481	0.0270033	0.011194
248	9995-6	SL013164	DUT	Deoxyuridine 5'-triphosphate nucleotidohydrolase, mitochondrial	P33316	0.0412711	0.0161872	0.0112
249	16597-11	SL013189	GLRX5	Glutaredoxin-related protein 5, mitochondrial	Q86SX6	0.060268	0.02364	0.0112
250	13510-7	SL011088	AT2A3	Sarcoplasmic/endoplasmic reticulum calcium ATPase 3	Q93084	-0.115177	0.0452459	0.0113
251	7628-40	SL012774	CREL1	Cysteine-rich with EGF-like domain protein 1	Q96HD1	0.0445243	0.0175059	0.0114
252	9087-8	SL018837	NHLC3	NHL repeat-containing protein 3	Q5JS37	-0.0618471	0.0243178	0.0114
253	4969-2	SL004866	Carbonic anhydrase I	Carbonic anhydrase 1	P00915	-0.0247531	0.0097517	0.0115
254	3197-70	SL007122	IDE	Insulin-degrading enzyme	P14735	-0.044076	0.017353	0.0115
255	18932-84	SL020267	NMNA1	Nicotinamide/nicotinic acid mononucleotide adenylyltransferase 1	Q9HAN9	0.0792803	0.0312242	0.011578
256	10908-2	SL017992	GLT13	Polypeptide N-acetylgalactosaminyltransferase 13	Q8IUC8	-0.0659124	0.0260213	0.0117
257	9340-17	SL017408	FKB14	Peptidyl-prolyl cis-trans isomerase FKBP14	Q9NWM8	0.0483952	0.0191177	0.011756
258	6948-82	SL017959	FIG4	Polyphosphoinositide phosphatase	Q92562	0.045864	0.018127	0.0118
259	10086-39	SL018882	CBS	Cystathionine beta-synthase	P35520	0.058515	0.0231427	0.011883
260	4929-55	SL005102	SHBG	Sex hormone-binding globulin	P04278	-0.0258309	0.0102358	0.012
261	2201-17	SL000403	Endostatin	Endostatin	P39060	0.0540918	0.0214402	0.012047
262	12990-39	SL005017	MAP3K3	Mitogen-activated protein kinase kinase kinase 3	Q99759	0.0707763	0.0280473	0.012059
263	14100-63	SL007929	C1QC	Complement C1q subcomponent subunit C	P02747	-0.0352397	0.0139735	0.0121
264	6927-7	SL017913	NDST1	Bifunctional heparan sulfate N-deacetylase/N-sulfotransferase 1	P52848	-0.0833306	0.0330719	0.0121
265	19199-3	SL014831	RPB11	DNA-directed RNA polymerase II subunit RPB11-a	P52435	0.101107	0.0400946	0.012102
266	15452-5	SL000246	5'-Nucleotidase	5'-Nucleotidase	P21589	-0.0470482	0.0186698	0.0122
267	5242-37	SL007237	MP2K4	Dual specificity mitogen-activated protein kinase kinase 4	P45985	-0.033889	0.0134644	0.0122
268	12960-9	SL007208	HXK4	Glucokinase	P35557	0.0455927	0.0181385	0.012398
269	2813-11	SL006924	ART	Agouti-related protein	O00253	0.0515408	0.020514	0.01241
270	16035-8	SL003322	VEGF sR3	Vascular endothelial growth factor receptor 3	P35916	-0.0515379	0.0205294	0.0125
271	6039-24	SL017254	CRHBP	Corticotropin-releasing factor-binding protein	P24387	0.0601278	0.0239776	0.012567
272	6899-37	SL018031	PHS2	Pterin-4-alpha-carbinolamine dehydratase 2	Q9H0N5	-0.0191718	0.0076619	0.0128
273	6284-7	SL012605	F150B	ALK and LTK ligand 2	Q6UX46	0.0399809	0.0160256	0.013
274	19273-3	SL000434	Glutathione reductase	Glutathione reductase, mitochondrial	P00390	-0.0828389	0.0332262	0.0131
275	9282-12	SL009427	CRIS2	Cysteine-rich secretory protein 2	P16562	-0.0289072	0.0116081	0.0132
276	12871-10	SL013078	TWF1	Twinfilin-1	Q12792	0.0442513	0.0177682	0.0132
277	7788-1	SL005309	CF6	ATP synthase-coupling factor 6, mitochondrial	P18859	0.0243156	0.009775	0.0133
278	3340-53	SL007207	TSP4	Thrombospondin-4	P35443	0.046957	0.018895	0.013376
279	8265-225	SL013037	LAP2B	Lamina-associated polypeptide 2, isoforms beta/gamma	P42167	0.0366477	0.0147603	0.013472
280	18218-48	SL010856	CB032	CB1 cannabinoid receptor-interacting protein 1	Q96F85	-0.020853	0.0084233	0.0137
281	14034-22	SL001890	GA733-1 protein	Tumor-associated calcium signal transducer 2	P09758	-0.143457	0.0579033	0.0137
282	15511-37	SL008970	NPTXR	Neuronal pentraxin receptor	O95502	-0.035509	0.014352	0.0138
283	5030-52	SL006629	SIRT2	NAD-dependent protein deacetylase sirtuin-2	Q8IXJ6	-0.0406485	0.0164337	0.0138
284	12477-42	SL019734	TSN	Translin	Q15631	-0.029829	0.012061	0.0138
285	13532-25	SL020160	NEPR1	Nuclear envelope phosphatase-regulatory subunit 1	Q8N9A8	0.126385	0.0511334	0.01393
286	12988-49	SL007342	EWS	RNA-binding protein EWS	Q01844	0.0520527	0.021075	0.013966
287	15544-25	SL003919	kallikrein 14	Kallikrein-14	Q9P0G3	-0.0359465	0.0145782	0.0141
288	8942-2	SL018771	RM21	39S ribosomal protein L21, mitochondrial	Q7Z2W9	0.043103	0.017485	0.0141
289	18339-207	SL008674	PSB3	Proteasome subunit beta type-3	P49720	0.0715015	0.0289989	0.01413
290	5680-54	SL012845	OBP2B	Odorant-binding protein 2b	Q9NPH6	-0.026523	0.010754	0.0142
291	5440-26	SL004594	Troponin I, skeletal, fast twitch	Troponin I, fast skeletal muscle	P48788	0.0244874	0.0099436	0.0142
292	4971-1	SL008380	CATZ	Cathepsin Z	Q9UBR2	0.0477689	0.0194106	0.014294
293	17699-43	SL015589	TIMELESS	Protein timeless homolog	Q9UNS1	-0.0770999	0.0313412	0.0143
294	18289-16	SL003190	MIP-5	C-C motif chemokine 15	Q16663	0.0481857	0.019584	0.01434
295	7769-29	SL018257	3BP2	SH3 domain-binding protein 2	P78314	0.057098	0.0232111	0.014358
296	18833-76	SL011227	PEA15	Astrocytic phosphoprotein PEA-15	Q15121	0.0457789	0.0186285	0.014467
297	18380-78	SL000254	Albumin	Serum albumin	P02768	-0.0807586	0.0329385	0.0147
298	11425-31	SL019064	RUFY1	RUN and FYVE domain-containing protein 1	Q96T51	0.0615835	0.0251649	0.014865
299	12644-63	SL019828	PURA2	Adenylosuccinate synthetase isozyme 2	P30520	0.0317139	0.0129666	0.0149
300	7861-9	SL008955	ROR2	Tyrosine-protein kinase transmembrane receptor ROR2	Q01974	0.049987	0.0204686	0.015072
301	4911-49	SL003643	Glutathione S-transferase Pi	Glutathione S-transferase P	P09211	0.0360039	0.0147759	0.0153
302	9478-69	SL009434	KPRA	Phosphoribosyl pyrophosphate synthase-associated protein 1	Q14558	-0.0501732	0.0206	0.0153
303	3730-81	SL011448	TNR4	Tumor necrosis factor receptor superfamily member 4	P43489	0.085453	0.035067	0.0153
304	6531-29	SL015128	F162A	Protein FAM162A	Q96A26	0.0854581	0.0350856	0.015363
305	11708-2	SL007868	LCN1	Lipocalin-1	P31025	-0.0801318	0.0329736	0.0156
306	8326-63	SL003752	SIGIRR	Single Ig IL-1-related receptor	Q6IA17	-0.0582213	0.0239774	0.0156
307	5000-52	SL006522	LG3BP	Galectin-3-binding protein	Q08380	0.0304127	0.0125405	0.0158
308	12768-3	SL019887	PPR3B	Protein phosphatase 1 regulatory subunit 3B	Q86XI6	-0.0362478	0.0149999	0.0162
309	9970-7	SL019215	UBXN4	UBX domain-containing protein 4	Q92575	0.031954	0.0132678	0.0165
310	17370-186	SL009448	ABHDA	Mycophenolic acid acyl-glucuronide esterase, mitochondrial	Q9NUJ1	0.0457668	0.0190062	0.016516
311	15674-3	SL011613	CD79A	B-cell antigen receptor complex-associated protein alpha chain	P11912	0.030668	0.012744	0.0166
312	13453-2	SL020083	RM33	39S ribosomal protein L33, mitochondrial	O75394	0.0118726	0.0049381	0.0167
313	3083-71	SL005233	XEDAR	Tumor necrosis factor receptor superfamily member 27	Q9HAV5	0.080145	0.033327	0.0167
314	8479-4	SL000645	MMP-10	Stromelysin-2	P09238	-0.0313632	0.0130599	0.0168
315	12661-44	SL019788	GBRL1	Gamma-aminobutyric acid receptor-associated protein-like 1	Q9H0R8	0.0685762	0.0285766	0.016898
316	19376-74	SL008101	NNMT	Nicotinamide N-methyltransferase	P40261	0.0493668	0.0205732	0.016919
317	9243-10	SL012687	LYG1	Lysozyme g-like protein 1	Q8N1E2	0.0381945	0.0159175	0.016946
318	2654-19	SL001992	TNF sR-I	Tumor necrosis factor receptor superfamily member 1A	P19438	0.0408084	0.0170332	0.01708
319	19584-33	SL003849	FGF9	Fibroblast growth factor 9	P31371	-0.062676	0.026172	0.0171
320	17816-58	SL020927	NCALD	Neurocalcin-delta	P61601	-0.084156	0.0351489	0.0172
321	4217-49	SL004795	ERAB	3-hydroxyacyl-CoA dehydrogenase type-2	Q99714	0.027871	0.011663	0.0173
322	5740-17	SL013095	ROBO1	Roundabout homolog 1	Q9Y6N7	-0.0551134	0.0230508	0.0173
323	11360-39	SL009588	RRM1	Ribonucleoside-diphosphate reductase large subunit	P23921	-0.0137783	0.0057779	0.0176
324	15480-2	SL018020	VNN2	Vascular non-inflammatory molecule 2	O95498	-0.0302252	0.0126794	0.0176
325	14614-41	SL008890	CA130	Noncompact myelin-associated protein	Q5T1S8	-0.0533665	0.0223911	0.0177
326	19112-2	SL013231	TCAL3	Transcription elongation factor A protein-like 3	Q969E4	0.0559055	0.0234938	0.017869
327	7863-50	SL008875	PGRC1	Membrane-associated progesterone receptor component 1	O00264	0.0506362	0.0212937	0.017911
328	9870-17	SL011183	SYWC	Tryptophan--tRNA ligase, cytoplasmic	P23381	-0.04777	0.0201161	0.0181
329	18191-23	SL013039	RANG	Ran-specific GTPase-activating protein	P43487	-0.0386186	0.0162956	0.0183
330	12818-159	SL019965	UT2	Urea transporter 2	Q15849	0.0392725	0.0165693	0.0183
331	18178-13	SL011197	SYSC	Serine--tRNA ligase, cytoplasmic	P49591	0.0658789	0.0278316	0.018428
332	8237-56	SL012617	SOSD1	Sclerostin domain-containing protein 1	Q6X4U4	-0.081886	0.0345947	0.0185
333	6294-11	SL017389	BAGE2	B melanoma antigen 2	Q86Y30	0.0440963	0.0186697	0.018695
334	5763-67	SL004535	HBD-4	Beta-defensin 104	Q8WTQ1	-0.0405327	0.0171505	0.0187
335	11838-130	SL010815	FA38A	Piezo-type mechanosensitive ion channel component 1	Q92508	-0.0989314	0.0420106	0.0191
336	7211-2	SL005355	RNase 1	Ribonuclease pancreatic	P07998	0.0242387	0.0103173	0.0193
337	8334-65	SL018477	TCP11	T-complex protein 11 homolog	Q8WWU5	-0.057016	0.024264	0.0193
338	2602-2	SL001996	Angiopoietin-2	Angiopoietin-2	O15123	0.03237	0.013778	0.019318
339	9366-54	SL004847	IL-21 sR	Interleukin-21 receptor	Q9HBE5	0.0668002	0.0284459	0.0194
340	12546-1	SL014839	SMTN	Smoothelin	P53814	0.0251453	0.0107129	0.0194
341	14146-92	SL008158	H31	Histone H3.1	P68431	0.036259	0.0154559	0.0195
342	7638-30	SL005403	Lectin, mannose-binding 2	Vesicular integral-membrane protein VIP36	Q12907	0.0310955	0.0132584	0.0195
343	10036-201	SL019252	ZHX3	Zinc fingers and homeoboxes protein 3	Q9H4I2	0.0514102	0.021968	0.01979
344	5737-61	SL011110	SEM4D	Semaphorin-4D	Q92854	-0.0431223	0.0184384	0.0199
345	15513-108	SL003260	Prostasin	Prostasin	Q16651	0.0486958	0.0208976	0.020324
346	3044-3	SL003323	PARC	C-C motif chemokine 18	P55774	0.0317701	0.0136545	0.020489
347	11696-7	SL008838	RABP2	Cellular retinoic acid-binding protein 2	P29373	0.0360323	0.0154873	0.02051
348	5679-16	SL004534	HBD-3	Beta-defensin 103	P81534	0.116859	0.0502441	0.0206
349	5807-77	SL007195	CD70	CD70 antigen	P32970	-0.0989626	0.0425938	0.0207
350	6472-40	SL002545	GP100	Melanocyte protein PMEL	P40967	-0.0272449	0.0117255	0.0207
351	5430-66	SL008967	SHPS1	Tyrosine-protein phosphatase non-receptor type substrate 1	P78324	0.0313856	0.0135329	0.020968
352	7824-88	SL018261	MSRB3	Methionine-R-sulfoxide reductase B3	Q8IXL7	-0.0883934	0.0381386	0.021
353	11279-42	SL019373	GABR1	Gamma-aminobutyric acid type B receptor subunit 1	Q9UBS5	0.0604674	0.0261048	0.021093
354	19329-31	SL010523	HIPK3	Homeodomain-interacting protein kinase 3	Q9H422	-0.0832064	0.0359183	0.0211
355	19189-2	SL010983	UBP14	Ubiquitin carboxyl-terminal hydrolase 14	P54578	-0.0213528	0.0092379	0.0213
356	10438-19	SL007128	CSF2R	Granulocyte-macrophage colony-stimulating factor receptor subunit alpha	P15509	0.0507533	0.0219596	0.021342
357	9199-6	SL018946	UB2G2	Ubiquitin-conjugating enzyme E2 G2	P60604	0.0444946	0.0192517	0.021355
358	8485-7	SL017529	KEAP1	Kelch-like ECH-associated protein 1	Q14145	0.0770162	0.0333531	0.02153
359	12991-49	SL019483	CUL9	Cullin-9	Q8IWT3	0.0523831	0.0227046	0.02162
360	3216-2	SL005797	PIGR	Polymeric immunoglobulin receptor	P01833	0.0265542	0.011523	0.0217
361	13109-82	SL008810	NEGR1	Neuronal growth regulator 1	Q7Z3B1	-0.0663669	0.0288342	0.0219
362	10889-2	SL017998	MRAP2	Melanocortin-2 receptor accessory protein 2	Q96G30	0.0391252	0.0170099	0.022
363	7198-197	SL012378	FA20B	Glycosaminoglycan xylosylkinase	O75063	-0.0828615	0.0360654	0.0221
364	2741-22	SL005217	Siglec-6	Sialic acid-binding Ig-like lectin 6	O43699	-0.0367228	0.015992	0.0222
365	5939-42	SL004365	TWEAK	Tumor necrosis factor ligand superfamily member 12	O43508	-0.061073	0.026617	0.0223
366	19331-18	SL013299	BAIP2	Brain-specific angiogenesis inhibitor 1-associated protein 2	Q9UQB8	0.0573867	0.025021	0.022389
367	8922-4	SL018700	TMCC3	Transmembrane and coiled-coil domains protein 3	Q9ULS5	0.0384488	0.0167679	0.022392
368	4991-12	SL012469	GPC5	Glypican-5	P78333	-0.0364895	0.0159086	0.0224
369	16927-9	SL003003	Coagulation factor XIII	Coagulation factor XIII	P00488|P05160	0.0531419	0.02318	0.02242
370	5226-36	SL016551	CK2-A2:B	Casein kinase II 2-alpha':2-beta heterotetramer	P19784|P67870	-0.0305586	0.0133336	0.0225
371	9402-18	SL017500	DCBD1	Discoidin, CUB and LCCL domain-containing protein 1	Q8N8Z6	0.104736	0.0457021	0.0225
372	6947-4	SL009530	SIA10	Type 2 lactosamine alpha-2,3-sialyltransferase	Q9Y274	-0.0656568	0.0286391	0.0225
373	9017-58	SL018796	LPH	Lactase-phlorizin hydrolase	P09848	-0.020483	0.008954	0.0227
374	19334-62	SL016128	TXD12	Thioredoxin domain-containing protein 12	O95881	0.0246698	0.0108032	0.0229
375	4543-65	SL014048	CONA1	Collagen alpha-1(XXIII) chain	Q86Y22	0.106557	0.0467061	0.0231
376	5029-3	SL006528	SEPR	Prolyl endopeptidase FAP	Q12884	-0.0530437	0.0232698	0.0232
377	14713-46	SL004589	Azurocidin	Azurocidin	P20160	0.090214	0.039595	0.02329
378	4707-50	SL017611	14-3-3	14-3-3 protein family	Q04917	0.014347	0.0063035	0.0234
379	9121-28	SL018813	FUT2	Galactoside 2-alpha-L-fucosyltransferase 2	Q10981	-0.168183	0.0739073	0.0235
380	9207-60	SL018887	QORL1	Quinone oxidoreductase-like protein 1	O95825	0.0243018	0.0106933	0.0236
381	7202-107	SL012550	SEMA6C	Semaphorin-6C	Q9H3T2	0.0757344	0.0333136	0.0236
382	8958-51	SL008936	CHL1	Neural cell adhesion molecule L1-like protein	O00533	-0.0495121	0.0218047	0.0237
383	2585-2	SL000546	PRL	Prolactin	P01236	0.0254544	0.0112194	0.0238
384	14175-78	SL019907	SCP2D	SCP2 sterol-binding domain-containing protein 1	Q9UJQ7	0.0164274	0.0072382	0.0238
385	18817-50	SL013308	CBX1	Chromobox protein homolog 1	P83916	0.0447012	0.0197044	0.023874
386	2609-59	SL001777	Cystatin C	Cystatin-C	P01034	0.0544793	0.0240156	0.02389
387	15534-26	SL004917	Malate dehydrogenase 2	Malate dehydrogenase, mitochondrial	P40926	0.0179533	0.0079195	0.0239
388	11547-84	SL019518	MUSK	Muscle, skeletal receptor tyrosine-protein kinase	O15146	0.0379295	0.0167229	0.023919
389	7180-114	SL018074	IFN14	Interferon alpha-14	P01570	-0.130392	0.0575296	0.024
390	5451-1	SL003166	ALCAM	CD166 antigen	Q13740	-0.0819693	0.0362323	0.0242
391	15441-6	SL008548	SAP3	Ganglioside GM2 activator	P17900	0.0527144	0.0233217	0.02439
392	8999-19	SL014788	CEAM3	Carcinoembryonic antigen-related cell adhesion molecule 3	P40198	0.11637	0.051515	0.02448
393	8841-65	SL008847	CILP2	Cartilage intermediate layer protein 2	Q8IUL8	-0.0364566	0.0161497	0.0245
394	16292-288	SL011908	GIP	Gastric inhibitory polypeptide	P09681	0.0469487	0.020796	0.024553
395	8690-25	SL018617	CAV3	Caveolin-3	P56539	-0.094371	0.041808	0.0246
396	12350-86	SL018899	ETS2	Protein C-ets-2	P15036	-0.0637919	0.0283122	0.0248
397	10367-62	SL001716	IL-12	Interleukin-12	P29460|P29459	0.085185	0.0378	0.0248
398	13986-6	SL010800	LANC1	LanC-like protein 1	O43813	-0.0280608	0.0124552	0.0248
399	3905-62	SL008143	UBE2N	Ubiquitin-conjugating enzyme E2 N	P61088	-0.0419031	0.0186148	0.025
400	19335-2	SL005988	HN1	Hematological and neurological expressed 1 protein	Q9UK76	0.0171068	0.0076158	0.0253
401	5867-60	SL008008	ARGI1	Arginase-1	P05089	-0.0332592	0.0148169	0.0254
402	18917-53	SL005382	Pancreatic alpha-amylase	Pancreatic alpha-amylase	P04746	-0.0290001	0.0129275	0.0254
403	7038-45	SL018029	SIA8D	CMP-N-acetylneuraminate-poly-alpha-2,8-sialyltransferase	Q92187	0.0373238	0.0166272	0.025403
404	18309-18	SL007981	CISY	Citrate synthase, mitochondrial	O75390	0.015527	0.006925	0.0255
405	8304-50	SL002539	OPG	Tumor necrosis factor receptor superfamily member 11B	O00300	0.0387147	0.0172745	0.025592
406	15324-58	SL005628	Ferritin light chain	Ferritin light chain	P02792	-0.0128574	0.0057419	0.0257
407	13447-42	SL020094	SPRN	Shadow of prion protein	Q5BIV9	0.0209197	0.0093382	0.0257
408	8888-33	SL018720	CX068	Small integral membrane protein 9	A6NGZ8	0.0499517	0.0223438	0.025969
409	6520-87	SL007091	MGP	Matrix Gla protein	P08493	0.0522316	0.0233674	0.025996
410	3488-64	SL000342	Catalase	Catalase	P04040	-0.0182197	0.008152	0.026
411	11192-168	SL008302	TINAL	Tubulointerstitial nephritis antigen-like	Q9GZM7	-0.0414904	0.0185637	0.026
412	4979-34	SL008178	DERM	Dermatopontin	Q07507	0.0474467	0.0212317	0.02602
413	9609-25	SL019042	ZN275	Zinc finger protein 275	Q9NSD4	0.0536037	0.0239997	0.02615
414	12333-87	SL010958	RPIA	Ribose-5-phosphate isomerase	P49247	-0.0343886	0.0154304	0.0264
415	18181-2	SL021024	TSSC4	Protein TSSC4	Q9Y5U2	0.0413986	0.0186241	0.026826
416	4785-30	SL000347	CBG	Corticosteroid-binding globulin	P08185	-0.0795168	0.0358534	0.0272
417	14662-6	SL020179	MZF1	Myeloid zinc finger 1	P28698	-0.0604463	0.0272701	0.0272
418	17156-72	SL006399	DCAK1	Serine/threonine-protein kinase DCLK1	O15075	0.0408879	0.0184511	0.027294
419	7156-2	SL018125	FUT10	Alpha-(1,3)-fucosyltransferase 10	Q6P4F1	-0.0461014	0.020801	0.0273
420	4931-59	SL000024	TF	Tissue Factor	P13726	0.0503267	0.022731	0.027431
421	11138-16	SL006056	RUNX3	Runt-related transcription factor 3	Q13761	0.101199	0.0457748	0.02768
422	10880-38	SL018034	F163B	Protein FAM163B	P0C2L3	0.0374237	0.0169402	0.027758
423	16875-13	SL019553	MGN2	Protein mago nashi homolog 2	Q96A72	-0.0466844	0.021154	0.0279
424	7096-30	SL018122	RMD1	Regulator of microtubule dynamics protein 1	Q96DB5	0.0295535	0.0134103	0.0281
425	18376-19	SL004734	Myosin light chain 1	Myosin light chain 3	P08590	0.0162188	0.0073724	0.0284
426	13979-3	SL020254	S26A7	Anion exchange transporter	Q8TE54	0.0633498	0.0288275	0.02861
427	13089-6	SL003349	HIF-1a	Hypoxia-inducible factor 1-alpha	Q16665	0.0629829	0.0286733	0.02867
428	7115-5	SL002791	Semenogelin	Semenogelin-1	P04279	-0.0486436	0.0221554	0.0287
429	19293-6	SL012994	VP26A	Vacuolar protein sorting-associated protein 26A	O75436	0.0259371	0.0118208	0.028808
430	16857-2	SL008705	RAB2A	Ras-related protein Rab-2A	P61019	0.0404755	0.018449	0.028868
431	3052-8	SL000633	Fas ligand, soluble	Tumor necrosis factor ligand superfamily member 6, soluble form	P48023	0.0295246	0.0134671	0.029
432	11171-25	SL005845	filamin A	Filamin-A	P21333	0.0386155	0.0176156	0.029
433	9793-145	SL019123	IGDC4	Immunoglobulin superfamily DCC subclass member 4	Q8TDY8	-0.0450546	0.02061	0.0294
434	9865-40	SL019141	UBE2B	Ubiquitin-conjugating enzyme E2 B	P63146	-0.065041	0.029776	0.0296
435	8957-72	SL012771	XTP3B	Endoplasmic reticulum lectin 1	Q96DZ1	0.0518861	0.0237656	0.0296
436	19287-59	SL007009	DENR	Density-regulated protein	O43583	-0.0352076	0.0161453	0.0298
437	8364-74	SL006797	UST	Uronyl 2-sulfotransferase	Q9Y2C2	-0.0509782	0.0233884	0.0299
438	18415-16	SL016516	ARL6	ADP-ribosylation factor-like protein 6	Q9H0F7	0.0405264	0.0186053	0.030057
439	5070-76	SL003739	DcR3	Tumor necrosis factor receptor superfamily member 6B	O95407	0.0838046	0.0385074	0.03017
440	12704-26	SL009388	SH2D3	SH2 domain-containing protein 3C	Q8N5H7	0.083898	0.0386457	0.03056
441	7766-25	SL018241	ZP4	Zona pellucida sperm-binding protein 4	Q12836	0.0919935	0.0424039	0.03069
442	19257-11	SL010965	CLCA	Clathrin light chain A	P09496	0.035	0.0161425	0.030769
443	3855-56	SL004919	Peroxiredoxin-1	Peroxiredoxin-1	Q06830	-0.0284015	0.013109	0.0309
444	5021-13	SL004914	PPase	Inorganic pyrophosphatase	Q15181	-0.0425588	0.0196953	0.0313
445	5934-1	SL000420	Ferritin	Ferritin	P02792|P02794	-0.0124052	0.0057507	0.0316
446	10907-116	SL009074	NTRI	Neurotrimin	Q9P121	-0.0399442	0.0185439	0.0319
447	18329-4	SL016402	PRPS2	Ribose-phosphate pyrophosphokinase 2	P11908	-0.0333753	0.0155515	0.0325
448	8978-30	SL018794	M4K3	Mitogen-activated protein kinase kinase kinase kinase 3	Q8IVH8	-0.0971989	0.0453099	0.0326
449	8040-9	SL015848	LEMD1	LEM domain-containing protein 1	Q68G75	0.087269	0.040703	0.03269
450	8818-13	SL007217	INGR2	Interferon gamma receptor 2	P38484	-0.082141	0.038362	0.0329
451	4874-3	SL000003	Angiogenin	Angiogenin	P03950	0.0391421	0.0183069	0.03313
452	12576-21	SL002732	MAGE-3	Melanoma-associated antigen 3	P43357	0.0532176	0.0248899	0.033176
453	15556-49	SL005393	Alpha-amylase 2B	Alpha-amylase 2B	P19961	-0.0267489	0.0125162	0.0332
454	17231-1	SL004609	L-plastin	Plastin-2	P13796	-0.0638201	0.0298514	0.0332
455	5728-60	SL012780	FCRL1	Fc receptor-like protein 1	Q96LA6	-0.0262441	0.0122854	0.0333
456	17855-28	SL005549	RGS4	Regulator of G-protein signaling 4	P49798	-0.0886525	0.0415244	0.0334
457	12483-62	SL007576	RORB	Nuclear receptor ROR-beta	Q92753	-0.06951	0.0325551	0.0334
458	3607-71	SL009412	DKK3	Dickkopf-related protein 3	Q9UBP4	-0.0404933	0.0189742	0.0335
459	7891-45	SL000609	UGT 1A6	UDP-glucuronosyltransferase 1-6	P19224	0.0561495	0.0263272	0.0336
460	14685-17	SL003722	PKB beta	RAC-beta serine/threonine-protein kinase	P31751	0.0608594	0.0285398	0.03365
461	9297-12	SL012644	B3GN8	UDP-GlcNAc:betaGal beta-1,3-N-acetylglucosaminyltransferase 8	Q7Z7M8	-0.0342175	0.0160748	0.0339
462	15506-34	SL018249	LRP12	Low-density lipoprotein receptor-related protein 12	Q9Y561	0.0711259	0.0334455	0.03414
463	10496-11	SL009322	CaCC	Calcium-activated chloride channel regulator 1	A8K7I4	0.04303	0.020237	0.034158
464	19207-119	SL006494	ADK	Adenosine kinase	P55263	-0.0327621	0.0154106	0.0342
465	15387-44	SL005203	Neuropilin-2	Neuropilin-2	O60462	-0.0725777	0.0341567	0.0342
466	17852-5	SL011319	PPME1	Protein phosphatase methylesterase 1	Q9Y570	-0.0254996	0.0120036	0.0343
467	5014-49	SL006091	NCK1	Cytoplasmic protein NCK1	P16333	0.0621452	0.0292907	0.03456
468	18220-141	SL013277	SRA1	Steroid receptor RNA activator 1	Q9HD15	0.0426396	0.0201013	0.034574
469	3847-56	SL011532	ETHE1	Persulfide dioxygenase ETHE1, mitochondrial	O95571	-0.0568871	0.0268178	0.0346
470	8094-20	SL010824	CISD2	CDGSH iron-sulfur domain-containing protein 2	Q8N5K1	-0.0931643	0.0439428	0.0347
471	8275-31	SL018435	PEAR1	Platelet endothelial aggregation receptor 1	Q5VY43	-0.066078	0.031182	0.0347
472	19267-14	SL010992	GLO2	Hydroxyacylglutathione hydrolase, mitochondrial	Q16775	-0.0245856	0.0116118	0.0349
473	4568-17	SL014070	SLIK5	SLIT and NTRK-like protein 5	O94991	-0.0417277	0.0197076	0.0349
474	16297-14	SL008763	ROBO4	Roundabout homolog 4	Q8WZ75	-0.037708	0.01782	0.035
475	5020-50	SL003653	phosphoglycerate kinase 1	Phosphoglycerate kinase 1	P00558	0.0385176	0.0182105	0.035098
476	4890-10	SL003461	ACTH	Corticotropin	P01189	-0.08018	0.037936	0.0352
477	11390-24	SL004870	Carbonic Anhydrase VIII	Carbonic anhydrase-related protein	P35219	-0.0489926	0.0232034	0.0354
478	9989-12	SL019194	LRC24	Leucine-rich repeat-containing protein 24	Q50LG9	-0.0736769	0.0349555	0.0357
479	17702-53	SL000606	UGT 1A1	UDP-glucuronosyltransferase 1-1	P22309	0.0535085	0.0253931	0.03578
480	17148-7	SL008080	BLVRB	Flavin reductase (NADPH)	P30043	-0.0222956	0.0105968	0.036
481	9573-108	SL018369	TXD11	Thioredoxin domain-containing protein 11	Q6PKC3	-0.091648	0.0435351	0.036
482	2683-1	SL000456	iC3b	Complement C3b, inactivated	P01024	0.019097	0.009088	0.0363
483	12794-6	SL019902	NALP4	NACHT, LRR and PYD domains-containing protein 4	Q96MN2	0.0936606	0.0445744	0.0363
484	13666-222	SL010449	Carbonic Anhydrase X	Carbonic anhydrase-related protein 10	Q9NS85	-0.0354305	0.0168751	0.0364
485	7881-244	SL018281	PAR16	Mono [ADP-ribose] polymerase PARP16	Q8N5Y8	0.0474125	0.0225938	0.03652
486	5646-20	SL012758	RNAS6	Ribonuclease K6	Q93091	0.0255463	0.0121761	0.03655
487	18226-148	SL005676	COX5A	Cytochrome c oxidase subunit 5A, mitochondrial	P20674	0.0287606	0.0137099	0.036589
488	8970-9	SL007004	RIPK2	Receptor-interacting serine/threonine-protein kinase 2	O43353	-0.104139	0.0496684	0.0367
489	6461-54	SL003020	Apo C-III	Apolipoprotein C-III	P02656	0.0158475	0.0075654	0.0369
490	12554-10	SL013725	RA51D	DNA repair protein RAD51 homolog 4	O75771	-0.0331849	0.0158525	0.037
491	16055-3	SL006830	complement factor H-related 5	Complement factor H-related protein 5	Q9BXR6	-0.0507227	0.0242415	0.0371
492	3835-11	SL004492	TLR2	Toll-like receptor 2	O60603	0.068792	0.032898	0.03723
493	13457-33	SL020109	ELF5	ETS-related transcription factor Elf-5	Q9UKW6	-0.0824003	0.0394137	0.0373
494	9191-8	SL002602	Trefoil factor 2	Trefoil factor 2	Q03403	0.0263528	0.0126242	0.037518
495	17704-74	SL011275	HS105	Heat shock protein 105 kDa	Q92598	0.0431054	0.0206559	0.037641
496	8963-8	SL005723	Vti1-rp1	Vesicle transport through interaction with t-SNAREs homolog 1B	Q9UEU0	0.0211071	0.0101226	0.0377
497	8032-23	SL018377	MCCD1	Mitochondrial coiled-coil domain protein 1	P59942	-0.0724166	0.0347334	0.0378
498	6485-59	SL008517	IGLL1	Immunoglobulin lambda-like polypeptide 1	P15814	-0.0156413	0.0075143	0.038
499	12357-41	SL016390	SNP29	Synaptosomal-associated protein 29	O95721	0.0492696	0.0236616	0.038013
500	5620-13	SL008812	AMD	Peptidyl-glycine alpha-amidating monooxygenase	P19021	-0.0623314	0.0299504	0.0381
501	6226-69	SL017253	EFHA1	Calcium uptake protein 2, mitochondrial	Q8IYU8	0.0213104	0.0102413	0.0381
502	4541-49	SL014092	CDON	Cell adhesion molecule-related/down-regulated by oncogenes	Q4KMG0	-0.0491207	0.0236372	0.0384
503	6620-82	SL017491	LIGO1	Leucine-rich repeat and immunoglobulin-like domain-containing nogo receptor-interacting protein 1	Q96FE5	-0.0455629	0.0219394	0.0385
504	3322-52	SL010464	LRIG3	Leucine-rich repeats and immunoglobulin-like domains protein 3	Q6UXM1	-0.0514379	0.0247819	0.0386
505	9606-4	SL019046	P210L	Nuclear pore membrane glycoprotein 210-like	Q5VU65	0.0411504	0.0198291	0.03867
506	13738-8	SL001932	Inhibin bA chain	Inhibin beta A chain	P08476	0.0294363	0.0141978	0.0388
507	10361-25	SL014684	OAS1	2'-5'-oligoadenylate synthase 1	P00973	0.080232	0.0386957	0.03886
508	17462-19	SL007108	IRF1	Interferon regulatory factor 1	P10914	0.0778484	0.0375651	0.03892
509	11361-73	SL000155	TP	Thymidine phosphorylase	P19971	0.0326125	0.015743	0.038971
510	15633-6	SL000566	RBP	Retinol-binding protein 4	P02753	0.0417745	0.0201791	0.0391
511	3331-8	SL010468	RGMB	RGM domain family member B	Q6NW40	-0.0591023	0.0285412	0.0391
512	6991-24	SL006795	FUT9	Alpha-(1,3)-fucosyltransferase 9	Q9Y231	0.059132	0.028644	0.03968
513	8899-75	SL018705	UD18	UDP-glucuronosyltransferase 1-8	Q9HAW9	-0.0726551	0.0351896	0.0397
514	6408-2	SL007288	INHBC	Inhibin beta C chain	P55103	0.034972	0.0169573	0.03984
515	10424-31	SL015264	NPDC1	Neural proliferation differentiation and control protein 1	Q9NQX5	0.055972	0.027143	0.03991
516	18878-15	SL007024	GREM1	Gremlin-1	O60565	-0.051755	0.02512	0.0401
517	15318-75	SL004212	Calpactin I light chain	Protein S100-A10	P60903	-0.0626613	0.0304512	0.0403
518	19506-6	SL015017	GLYAT	Glycine N-acyltransferase	Q6IB77	0.0177303	0.0086161	0.0403
519	11486-26	SL019479	ZN174	Zinc finger protein 174	Q15697	0.0832081	0.0404365	0.0404
520	3630-27	SL004804	Nectin-like protein 1	Cell adhesion molecule 3	Q8N126	0.042879	0.0208503	0.040435
521	17671-58	SL019227	ING4	Inhibitor of growth protein 4	Q9UNL4	0.0584791	0.0284398	0.040575
522	7922-5	SL002782	Adrenomedullin	Adrenomedullin	P35318	0.05874	0.028615	0.0408
523	12332-7	SL019680	EF2K	Eukaryotic elongation factor 2 kinase	O00418	0.0154704	0.0075452	0.041
524	10447-18	SL018138	PABP3	Polyadenylate-binding protein 3	Q9H361	0.0438222	0.0213714	0.04101
525	6123-69	SL000074	p53	Cellular tumor antigen p53	P04637	-0.0421904	0.0205837	0.0411
526	2911-27	SL002621	Midkine	Midkine	P21741	0.0421767	0.0205859	0.0412
527	8099-42	SL009401	SPON2	Spondin-2	Q9BUD6	0.0337997	0.0165213	0.041464
528	19229-92	SL015060	HOME1	Homer protein homolog 1	Q86YM7	0.0158366	0.0077443	0.0415
529	17735-130	SL020978	GBRAP	Gamma-aminobutyric acid receptor-associated protein	O95166	0.0548905	0.0268411	0.04155
530	9876-20	SL004727	aldolase C	Fructose-bisphosphate aldolase C	P09972	-0.0350181	0.0171307	0.0416
531	13519-112	SL020123	ARHGP	Rho guanine nucleotide exchange factor 25	Q86VW2	-0.086305	0.0422881	0.042
532	12759-47	SL004792	DRBP76	Interleukin enhancer-binding factor 3	Q12906	0.0684348	0.0335515	0.04209
533	15300-66	SL017096	CC134	Coiled-coil domain-containing protein 134	Q9H6E4	0.0366139	0.0179599	0.04217
534	12712-9	SL019881	HM20A	High mobility group protein 20A	Q9NP66	0.0817809	0.0401545	0.04241
535	8289-8	SL007429	GPNMB	Transmembrane glycoprotein NMB	Q14956	0.0534313	0.0262718	0.04268
536	13495-48	SL020147	HCAR2	Hydroxycarboxylic acid receptor 2	Q8TDS4	0.0331198	0.0162969	0.042859
537	8459-10	SL003993	BMP-6	Bone morphogenetic protein 6	P22004	0.0252446	0.0124345	0.043
538	7121-2	SL014617	SYT7	Synaptotagmin-7	O43581	-0.10531	0.0518533	0.043
539	7741-111	SL018235	RTF1	RNA polymerase-associated protein RTF1 homolog	Q92541	-0.0818583	0.0403847	0.0434
540	19196-73	SL015588	HOP	Homeodomain-only protein	Q9BPY8	0.0528425	0.0260784	0.04347
541	10085-25	SL001714	STAR	Steroidogenic acute regulatory protein, mitochondrial	P49675	0.0500144	0.0247154	0.04372
542	12352-70	SL019698	ARRD3	Arrestin domain-containing protein 3	Q96B67	0.0352257	0.0174058	0.04374
543	11377-19	SL019442	ADH7	Alcohol dehydrogenase class 4 mu/sigma chain	P40394	-0.0300159	0.0148407	0.0438
544	4158-54	SL000613	uPA	Urokinase-type plasminogen activator	P00749	-0.044892	0.022196	0.0438
545	19130-81	SL013044	SPB8	Serpin B8	P50452	0.0368415	0.0182154	0.04382
546	9739-4	SL019140	MSH2	DNA mismatch repair protein Msh2	P43246	-0.0710346	0.0351336	0.044
547	13534-20	SL008132	MYOM2	Myomesin-2	P54296	0.0156935	0.0077691	0.0441
548	5108-72	SL005209	Notch-3	Neurogenic locus notch homolog protein 3	Q9UM47	-0.0536305	0.0266203	0.0447
549	4553-65	SL014009	HDGR2	Hepatoma-derived growth factor-related protein 2	Q7Z4V5	0.0666335	0.0331074	0.04488
550	11439-88	SL019482	RHPN2	Rhophilin-2	Q8IUC4	-0.0445867	0.0221551	0.0449
551	15523-9	SL008037	HEM2	Delta-aminolevulinic acid dehydratase	P13716	-0.0201885	0.0100363	0.045
552	5801-72	SL000305	b-NGF	beta-nerve growth factor	P01138	0.052465	0.0261	0.045174
553	9350-3	SL012577	FSTL4	Follistatin-related protein 4	Q6MZW2	0.079168	0.039418	0.04534
554	8960-3	SL010614	LRAP	Endoplasmic reticulum aminopeptidase 2	Q6P179	-0.0238161	0.0118613	0.0454
555	7218-87	SL018093	AT1B2	Sodium/potassium-transporting ATPase subunit beta-2	P14415	-0.039464	0.0196808	0.0456
556	19523-215	SL008933	PARK7	Protein DJ-1	Q99497	-0.0280348	0.0139756	0.0456
557	9235-3	SL007521	PXDC1	Plexin domain-containing protein 1	Q8IUK5	-0.0588476	0.0293673	0.0458
558	12980-31	SL019459	RBM22	Pre-mRNA-splicing factor RBM22	Q9NW64	0.0259991	0.0129739	0.045832
559	11260-47	SL012729	SPA4L	SUN domain-containing protein 5	Q8TC36	0.0647277	0.0323303	0.04599
560	9933-49	SL018708	AT1B4	Protein ATP1B4	Q9UN42	-0.0159756	0.0079768	0.046
561	12936-38	SL019347	RLBP1	Retinaldehyde-binding protein 1	P12271	-0.0669837	0.0334745	0.0461
562	2877-3	SL004306	UBC9	SUMO-conjugating enzyme UBC9	P63279	-0.0311624	0.0156138	0.0467
563	9728-4	SL019116	CIP1	E3 ubiquitin-protein ligase CCNB1IP1	Q9NPC3	-0.0697476	0.0349909	0.047
564	11381-56	SL010934	PRPS1	Ribose-phosphate pyrophosphokinase 1	P60891	-0.0595787	0.029979	0.0477
565	18264-12	SL006619	CCD25	Coiled-coil domain-containing protein 25	Q86WR0	0.0598128	0.0301149	0.04778
566	9263-57	SL008488	SIAE	Sialate O-acetylesterase	Q9HAT2	0.0467866	0.023578	0.047945
567	11531-24	SL017424	GI24	V-type immunoglobulin domain-containing suppressor of T-cell activation	Q9H7M9	0.049751	0.0250831	0.04805
568	8383-20	SL018492	CK094	Uncharacterized protein C11orf94	C9JXX5	-0.095421	0.048111	0.0481
569	8368-102	SL001800	TNF sR-II	Tumor necrosis factor receptor superfamily member 1B	P20333	0.0391228	0.0197538	0.04839
570	15503-15	SL004647	Lefty-A	Left-right determination factor 2	O00292	0.0337777	0.0170639	0.04848
571	18821-9	SL000317	C4a	C4a anaphylatoxin	P0C0L4|P0C0L5	0.0169427	0.0085581	0.0485
572	19279-42	SL005471	CRBP	Retinol-binding protein 1	P09455	0.0705704	0.0357093	0.04886
573	9326-33	SL004711	ITI heavy chain H2	Inter-alpha-trypsin inhibitor heavy chain H2	P19823	-0.0657378	0.033268	0.0489
574	2743-5	SL005220	Sonic Hedgehog	Sonic hedgehog protein	Q15465	-0.0277721	0.0140672	0.0491
575	15449-33	SL010387	TIM-4	T-cell immunoglobulin and mucin domain-containing protein 4	Q96H15	0.030745	0.015585	0.049243
576	5066-134	SL014270	CLM6	CMRF35-like molecule 6	Q08708	0.0372803	0.0189154	0.04945
577	4297-62	SL005115	Spondin-1	Spondin-1	Q9HCB6	0.0467585	0.0237319	0.0495
578	7175-4	SL018114	PCDG2	Protocadherin gamma-A2	Q9Y5H1	0.0489627	0.024849	0.04952
579	10365-132	SL005184	IL-23	Interleukin-23	Q9NPF7|P29460	0.0290201	0.0147293	0.049522
580	12536-46	SL019758	MTMR6	Myotubularin-related protein 6	Q9Y217	0.048328	0.0245621	0.049871
581	5650-9	SL008205	PDIA6	Protein disulfide-isomerase A6	Q15084	0.019785	0.010059	0.0499
582	10714-7	SL000269	ACE	Angiotensin-converting enzyme	P12821	-0.0263885	0.0134469	0.0504
583	13430-50	SL010851	UT1	Urea transporter 1	Q13336	0.0691673	0.0352482	0.05046
584	11549-6	SL007314	ISL1	Insulin gene enhancer protein ISL-1	P61371	-0.068688	0.035106	0.0512
585	9547-29	SL012763	EMID1	EMI domain-containing protein 1	Q96A84	-0.0749463	0.0383359	0.0513
586	5478-50	SL000158	PSMA	Glutamate carboxypeptidase 2	Q04609	0.0288534	0.0147599	0.0514
587	9380-2	SL003846	sPLA(2)-XIII	Group XIIB secretory phospholipase A2-like protein	Q9BX93	-0.0359339	0.0183843	0.0514
588	6281-51	SL017399	SIA4B	CMP-N-acetylneuraminate-beta-galactosamide-alpha-2,3-sialyltransferase 2	Q16842	0.0392087	0.0200923	0.05175
589	6603-18	SL012426	KALM	Anosmin-1	P23352	0.0437247	0.022445	0.05218
590	5090-49	SL005190	ILT-2	Leukocyte immunoglobulin-like receptor subfamily B member 1	Q8NHL6	-0.0383279	0.0196765	0.0522
591	9202-309	SL008113	ATPO	ATP synthase subunit O, mitochondrial	P48047	0.0124817	0.006416	0.0524
592	15669-7	SL007123	BRAF1	Serine/threonine-protein kinase B-raf	P15056	-0.0416842	0.0214249	0.0524
593	10490-3	SL011102	RPN1	Dolichyl-diphosphooligosaccharide--protein glycosyltransferase subunit 1	P04843	0.0486466	0.0250153	0.05257
594	6285-71	SL008682	K0152	Malectin	Q14165	-0.0252537	0.0130102	0.053
595	16583-8	SL020189	AP4A	Bis(5'-nucleosyl)-tetraphosphatase [asymmetrical]	P50583	-0.0216606	0.0111713	0.0532
596	14021-81	SL020316	MED4	Mediator of RNA polymerase II transcription subunit 4	Q9NPJ6	0.0563858	0.0290871	0.05333
597	19118-47	SL013229	OSTF1	Osteoclast-stimulating factor 1	Q92882	0.0593893	0.0306634	0.05354
598	2925-9	SL000006	PAI-1	Plasminogen activator inhibitor 1	P05121	0.0146742	0.0075787	0.0536
599	7924-7	SL007099	CD3G	T-cell surface glycoprotein CD3 gamma chain	P09693	0.070168	0.036242	0.05365
600	12396-19	SL006368	HIBCH	3-hydroxyisobutyryl-CoA hydrolase, mitochondrial	Q6NVY1	0.0178294	0.0092173	0.0538
601	16803-4	SL008657	CALB2	Calretinin	P22676	0.0318919	0.0164927	0.053937
602	17327-3	SL017270	CNPY3	Protein canopy homolog 3	Q9BT09	0.0230808	0.0119417	0.054075
603	4314-12	SL011809	XTP3A	dCTP pyrophosphatase 1	Q9H773	-0.034731	0.017985	0.0542
604	4997-19	SL011616	IF4A3	Eukaryotic initiation factor 4A-III	P38919	-0.053777	0.0278471	0.0543
605	14337-1	SL019699	TPPC3	Trafficking protein particle complex subunit 3	O43617	0.0328474	0.0170196	0.054353
606	8018-43	SL018397	VSIG2	V-set and immunoglobulin domain-containing protein 2	Q96IQ7	0.0251307	0.0130252	0.054462
607	13464-8	SL020101	NRAC	Nutritionally-regulated adipose and cardiac enriched protein homolog	Q8N912	-0.063839	0.033137	0.0548
608	8813-160	SL000585	Thioredoxin	Thioredoxin	P10599	0.078079	0.0405349	0.05487
609	18402-1	SL021350	AMERL	AMMECR1-like protein	Q6DCA0	-0.0509229	0.0264454	0.0549
610	4437-56	SL014028	ENTP5	Ectonucleoside triphosphate diphosphohydrolase 5	O75356	-0.0413417	0.0214654	0.0549
611	18215-5	SL021098	THG1	Probable tRNA(His) guanylyltransferase	Q9NWX6	-0.0154229	0.008014	0.055
612	2968-61	SL004686	TNFSF15	Tumor necrosis factor ligand superfamily member 15	O95150	0.0497709	0.0258645	0.05507
613	8480-29	SL006527	FBLN3	EGF-containing fibulin-like extracellular matrix protein 1	Q12805	0.0500482	0.0260472	0.05543
614	13431-74	SL020092	F159A	Membrane protein FAM159A	Q6UWV7	0.0387154	0.0201587	0.05557
615	6900-30	SL016535	UB2J1	Ubiquitin-conjugating enzyme E2 J1	Q9Y385	0.0409492	0.0213371	0.05578
616	12747-89	SL010231	RBM3	RNA-binding protein 3	P98179	0.0279948	0.0146114	0.05611
617	14583-49	SL004357	Myostatin	Growth/differentiation factor 8	O14793	-0.059882	0.031292	0.0564
618	8529-1	SL004157	TRAIL R2	Tumor necrosis factor receptor superfamily member 10B	O14763	-0.0446617	0.0233275	0.0564
619	10961-15	SL015329	TIG3	Retinoic acid receptor responder protein 3	Q9UL19	0.0389736	0.0203703	0.05656
620	11422-2	SL019446	DLX3	Homeobox protein DLX-3	O60479	-0.0829168	0.0433438	0.0566
621	16300-4	SL017099	TREM2	Triggering receptor expressed on myeloid cells 2	Q9NZC2	0.0233658	0.0122407	0.057031
622	14153-8	SL004139	Ephrin-A3	Ephrin-A3	P52797	-0.0499235	0.0261579	0.0571
623	5097-14	SL014289	KI3S1	Killer cell immunoglobulin-like receptor 3DS1	Q14943	-0.0665613	0.0348921	0.0572
624	8356-88	SL009326	NEU1	Oxytocin-neurophysin 1	P01178	0.0336699	0.0176476	0.05722
625	4482-66	SL000321	C5b, 6 Complex	Complement C5b-C6 complex	P01031|P13671	0.0725407	0.0380515	0.05735
626	13620-10	SL016377	ASNA	ATPase ASNA1	O43681	-0.0534371	0.028027	0.0574
627	12803-9	SL019911	ZN329	Zinc finger protein 329	Q86UD4	0.068546	0.036001	0.0577
628	15608-5	SL018792	KS6B1	Ribosomal protein S6 kinase beta-1	P23443	-0.052969	0.0278362	0.0578
629	8087-250	SL018374	RNF13	E3 ubiquitin-protein ligase RNF13	O43567	-0.063856	0.033554	0.0578
630	9863-1	SL003646	Tropomyosin 4	Tropomyosin alpha-4 chain	P67936	0.0199547	0.0105014	0.0581
631	5340-24	SL003717	Caspase-10	Caspase-10	Q92851	0.064755	0.0340783	0.05822
632	5735-54	SL017110	C1GLC	C1GALT1-specific chaperone 1	Q96EU7	-0.0621883	0.0327501	0.0583
633	11388-75	SL001690	HE4	WAP four-disulfide core domain protein 2	Q14508	0.0335563	0.0176731	0.05838
634	6550-4	SL010843	ICAM4	Intercellular adhesion molecule 4	Q14773	-0.0228858	0.0120629	0.0585
635	13231-90	SL020001	IgG4, Kappa	Ig gamma-4, Kappa	P01861	0.0419131	0.0220903	0.05857
636	8382-47	SL010504	MAPK5	MAP kinase-activated protein kinase 5	Q8IW41	-0.0141295	0.0074526	0.0587
637	4985-11	SL005352	FABPE	Fatty acid-binding protein, epidermal	Q01469	0.0507628	0.0267753	0.05878
638	12540-25	SL019775	RHOG	Rho-related GTP-binding protein RhoG	P84095	0.068444	0.03613	0.05898
639	7246-4	SL008818	FREM2	FRAS1-related extracellular matrix protein 2	Q5SZK8	-0.0990686	0.0523245	0.0591
640	9002-36	SL006615	SPA11	Serpin A11	Q86U17	-0.0381926	0.020191	0.0594
641	7104-71	SL018117	CABP7	Calcium-binding protein 7	Q86V35	0.0371919	0.0196787	0.059571
642	8659-68	SL011113	G6B	Protein G6b	O95866	-0.0787452	0.0416809	0.0597
643	13525-17	SL020151	KCNG4	Potassium voltage-gated channel subfamily G member 4	Q8TDN1	-0.0375165	0.0198646	0.0597
644	18909-11	SL019371	EXOS8	Exosome complex component RRP43	Q96B26	0.0406438	0.0215312	0.059863
645	6609-22	SL008878	CN37	2',3'-cyclic-nucleotide 3'-phosphodiesterase	P09543	-0.023889	0.0126592	0.0599
646	15607-56	SL009203	KPYR	Pyruvate kinase PKLR	P30613	-0.025882	0.013727	0.0601
647	10748-216	SL018468	PCDB2	Protocadherin beta-2	Q9Y5E7	-0.0461132	0.0244718	0.0603
648	18873-8	SL008523	CEAM8	Carcinoembryonic antigen-related cell adhesion molecule 8	P31997	-0.027848	0.0147899	0.0605
649	13452-113	SL020075	SIM13	Small integral membrane protein 13	P0DJ93	-0.0937562	0.049817	0.0606
650	19163-26	SL011278	LRC59	Leucine-rich repeat-containing protein 59	Q96AG4	0.0106075	0.0056415	0.0608
651	11955-1	SL008179	RHG01	Rho GTPase-activating protein 1	Q07960	0.0421912	0.022455	0.061
652	11590-5	SL019537	RBM23	Probable RNA-binding protein 23	Q86U06	0.043274	0.023038	0.06113
653	3449-58	SL004876	Kallistatin	Kallistatin	P29622	-0.0666308	0.0354856	0.0612
654	15322-35	SL007330	CRADD	Death domain-containing protein CRADD	P78560	-0.0320716	0.0170996	0.0615
655	5109-24	SL005210	Nr-CAM	Neuronal cell adhesion molecule	Q92823	-0.046994	0.025069	0.0616
656	18214-2	SL010920	GSH0	Glutamate--cysteine ligase regulatory subunit	P48507	-0.018291	0.009759	0.0617
657	4840-73	SL001729	G-CSF	Granulocyte colony-stimulating factor	P09919	0.0271325	0.0144902	0.061928
658	13517-3	SL020152	PTHD3	Patched domain-containing protein 3	Q3KNS1	-0.0807074	0.043156	0.0623
659	3143-3	SL002524	sCD4	T-cell surface glycoprotein CD4	P01730	0.0910918	0.0487034	0.0623
660	19568-17	SL001775	IL-15	Interleukin-15	P40933	0.043948	0.0235153	0.06244
661	19276-124	SL013061	RUXG	Small nuclear ribonucleoprotein G	P62308	0.0304279	0.0162955	0.062621
662	15637-38	SL014089	SORC3	VPS10 domain-containing receptor SorCS3	Q9UPU3	-0.0790218	0.0423203	0.0627
663	3290-50	SL008773	CD109	CD109 antigen	Q6YHK3	-0.0377236	0.0202161	0.0628
664	11432-11	SL019453	PQBP1	Polyglutamine-binding protein 1	O60828	0.0508944	0.0272751	0.0628
665	10825-12	SL018584	VSI10	V-set and immunoglobulin domain-containing protein 10	Q8N0Z9	0.0374978	0.0200967	0.06286
666	8773-172	SL012851	EMIL3	EMILIN-3	Q9NT22	-0.0794461	0.0425885	0.0629
667	10668-5	SL007377	STX4	Syntaxin-4	Q12846	0.0248079	0.0132958	0.0629
668	14655-1	SL020140	DJC17	DnaJ homolog subfamily C member 17	Q9NVM6	-0.031455	0.016872	0.0631
669	13595-20	SL020185	THTPA	Thiamine-triphosphatase	Q9BU02	-0.0464631	0.0250002	0.0639
670	3364-76	SL006910	Cathepsin V	Cathepsin L2	O60911	-0.0325227	0.017521	0.0642
671	19161-1	SL010976	UBP15	Ubiquitin carboxyl-terminal hydrolase 15	Q9Y4E8	-0.0252985	0.0136272	0.0642
672	18284-77	SL011996	WWC1	Protein KIBRA	Q8IX03	0.0451676	0.0243533	0.06449
673	19175-18	SL015568	MARCKSL1	MARCKS-related protein	P49006	-0.0532883	0.0287681	0.0648
674	7046-6	SL018041	CT173	Uncharacterized protein C20orf173	Q96LM9	-0.0370778	0.0200295	0.0649
675	9196-8	SL005166	Galectin-7	Galectin-7	P47929	0.0469054	0.0253408	0.06498
676	8233-2	SL012651	ITIH5	Inter-alpha-trypsin inhibitor heavy chain H5	Q86UX2	-0.0339449	0.0183412	0.065
677	9578-263	SL019041	MANS4	MANSC domain-containing protein 4	A6NHS7	-0.0266133	0.0143894	0.0652
678	3505-6	SL000507	Lymphotoxin a1/b2	Lymphotoxin alpha1:beta2	P01374|Q06643	-0.0405335	0.021943	0.0655
679	5264-65	SL003520	calreticulin	Calreticulin	P27797	0.061999	0.033599	0.06582
680	16882-27	SL008943	PHP14	14 kDa phosphohistidine phosphatase	Q9NRX4	-0.0221189	0.0119908	0.0659
681	5018-68	SL005694	Peroxiredoxin-6	Peroxiredoxin-6	P30041	-0.0251264	0.0136323	0.0661
682	11278-4	SL009488	COL11A2	Collagen alpha-2(XI) chain	P13942	-0.0221765	0.0120458	0.0664
683	17802-4	SL020967	SIAS	Sialic acid synthase	Q9NR45	-0.0262108	0.0142358	0.0664
684	6054-6	SL012391	NXPH3	Neurexophilin-3	O95157	0.0528009	0.028694	0.06654
685	9183-7	SL004475	IFN-a/b R1	Interferon alpha/beta receptor 1	P17181	-0.0420323	0.0228718	0.0669
686	5012-67	SL004296	Myokinase, human	Adenylate kinase isoenzyme 1	P00568	-0.0175897	0.0095718	0.0669
687	8465-52	SL000346	Cathepsin H	Cathepsin H	P09668	-0.0253357	0.0137998	0.0672
688	17766-5	SL004552	NCF-1	Neutrophil cytosol factor 1	P14598	0.0236186	0.012867	0.067206
689	10830-5	SL018596	K0494	EF-hand calcium-binding domain-containing protein 14	O75071	-0.0746865	0.0406846	0.0673
690	4278-14	SL004901	Protein disulfide-isomerase	Protein disulfide-isomerase	P07237	-0.060185	0.032812	0.0675
691	11649-3	SL019547	SMAP1	Stromal membrane-associated protein 1	Q8IYB5	0.0170117	0.0092871	0.0677
692	12394-53	SL006601	CP054	Transmembrane protein C16orf54	Q6UWD8	-0.0540098	0.0294911	0.0679
693	19286-30	SL008170	MLR5	Myosin light chain 5	Q02045	0.0551642	0.0301322	0.068
694	9971-5	SL019222	CSMD2	CUB and sushi domain-containing protein 2	Q7Z408	0.0456984	0.0250144	0.0685
695	16307-22	SL005231	UNC5H4	Netrin receptor UNC5D	Q6UXZ4	-0.0289754	0.0158605	0.0685
696	12812-25	SL009425	ACYP2	Acylphosphatase-2	P14621	0.0275268	0.015093	0.06896
697	18947-3	SL017499	LRC3B	Leucine-rich repeat-containing protein 3B	Q96PB8	0.0545132	0.0298973	0.06909
698	9076-25	SL008353	PENK	Proenkephalin-A	P01210	0.0217678	0.0119461	0.069206
699	12671-35	SL019808	ST1B1	Sulfotransferase family cytosolic 1B member 1	O43704	-0.04192	0.023012	0.0693
700	12498-12	SL019719	TX1B3	Tax1-binding protein 3	O14907	0.0307371	0.0168974	0.0697
701	6536-54	SL008801	LAML2	Putative phospholipase B-like 2	Q8NHP8	-0.0552055	0.0303595	0.0698
702	9316-67	SL012843	WFDC1	WAP four-disulfide core domain protein 1	Q9HC57	0.0301552	0.0165927	0.06994
703	7118-24	SL018084	IGDC3	Immunoglobulin superfamily DCC subclass member 3	Q8IVU1	-0.098501	0.0542468	0.0702
704	18319-7	SL007950	ODPX	Pyruvate dehydrogenase protein X component, mitochondrial	O00330	0.0380636	0.0209626	0.0702
705	19353-25	SL015055	OSTM1	Osteopetrosis-associated transmembrane protein 1	Q86WC4	-0.0977203	0.053816	0.0702
706	12796-44	SL019860	NUDT3	Diphosphoinositol polyphosphate phosphohydrolase 1	O95989	0.031882	0.0175681	0.070343
707	13387-55	SL015293	EHF	ETS homologous factor	Q9NZC4	-0.0658168	0.0362646	0.0704
708	5352-11	SL004145	HVEM	Tumor necrosis factor receptor superfamily member 14	Q92956	0.0625307	0.034482	0.0706
709	6404-20	SL012386	C1QRF	C1q-related factor	O75973	-0.0436805	0.0241079	0.0708
710	19242-21	SL011167	PFD1	Prefoldin subunit 1	O60925	0.0703486	0.0388274	0.0709
711	5731-1	SL012596	ISK6	Serine protease inhibitor Kazal-type 6	Q6UWN8	0.0293542	0.0162144	0.071031
712	9267-2	SL012862	CBPA4	Carboxypeptidase A4	Q9UI42	-0.0155898	0.0086105	0.0711
713	14203-3	SL008375	ANXA7	Annexin A7	P20073	-0.0243538	0.013462	0.0712
714	15413-3	SL006349	LCAT	Phosphatidylcholine-sterol acyltransferase	P04180	0.0683718	0.0379273	0.07224
715	4133-54	SL004068	Granzyme B	Granzyme B	P10144	-0.0606175	0.0336324	0.0723
716	10583-1	SL018282	TM108	Transmembrane protein 108	Q6UXF1	-0.0507554	0.028174	0.0725
717	7234-12	SL018078	GT252	Procollagen galactosyltransferase 2	Q8IYK4	-0.0956655	0.0531199	0.0726
718	18232-42	SL011212	PI42B	Phosphatidylinositol 5-phosphate 4-kinase type-2 beta	P78356	-0.0223001	0.0123998	0.0729
719	15486-126	SL008573	ABP1	Amiloride-sensitive amine oxidase [copper-containing]	P19801	-0.013029	0.007251	0.0732
720	11825-27	SL013877	PRGC1	Peroxisome proliferator-activated receptor gamma coactivator 1-alpha	Q9UBK2	0.075619	0.0421678	0.07376
721	16899-59	SL019034	OSBL9	Oxysterol-binding protein-related protein 9	Q96SU4	0.059329	0.033096	0.0739
722	8748-45	SL007076	HG2A	HLA class II histocompatibility antigen gamma chain	P04233	0.0681213	0.038016	0.07399
723	2993-1	SL004861	IL-18 Rb	Interleukin-18 receptor accessory protein	O95256	-0.072715	0.040592	0.0741
724	11265-8	SL005674	Retinal dehydrogenase 1	Retinal dehydrogenase 1	P00352	-0.015801	0.0088264	0.0742
725	10924-258	SL018077	NEUFC	Neuferricin	Q8WUJ1	-0.0494987	0.0276575	0.0743
726	11315-148	SL013714	PPM1D	Protein phosphatase 1D	O15297	0.062515	0.034922	0.0743
727	18313-4	SL009121	Asparaginase-like protein 1	Isoaspartyl peptidase/L-asparaginase	Q7L266	0.0713461	0.0399206	0.07473
728	3738-54	SL002684	CSF-1	Macrophage colony-stimulating factor 1	P09603	0.0506673	0.0283787	0.075
729	9051-13	SL007161	IL32	Interleukin-32	P24001	-0.0645114	0.0361651	0.0753
730	6897-38	SL017973	B3GA3	Galactosylgalactosylxylosylprotein 3-beta-glucuronosyltransferase 3	O94766	-0.0542576	0.0304749	0.0758
731	2278-61	SL000592	TIMP-2	Metalloproteinase inhibitor 2	P16035	-0.0555928	0.0312355	0.0759
732	16060-99	SL008193	NID2	Nidogen-2	Q14112	0.037335	0.020989	0.07609
733	19503-2	SL007970	SNX3	Sorting nexin-3	O60493	0.0243216	0.0136803	0.076218
734	6571-75	SL017510	CQ078	Uncharacterized protein C17orf78	Q8N4C9	-0.0515208	0.0290033	0.0765
735	18922-27	SL007199	CD68	Macrosialin	P34810	0.0291969	0.0164483	0.07667
736	2826-53	SL004644	EDA	Ectodysplasin-A, secreted form	Q92838	-0.0391377	0.0220568	0.0768
737	6641-60	SL017289	PolyUbiquitin K48	PolyUbiquitin K48-linked	P0CG47	-0.0196793	0.0111039	0.0772
738	12691-44	SL015512	GLYM	Serine hydroxymethyltransferase, mitochondrial	P34897	0.012346	0.006971	0.0773
739	18337-4	SL014629	GMDS	GDP-mannose 4,6 dehydratase	O60547	-0.0256762	0.0145008	0.0774
740	15626-223	SL005400	Perlecan	Basement membrane-specific heparan sulfate proteoglycan core protein	P98160	-0.0512535	0.0289389	0.0774
741	12046-51	SL011216	TADBP	TAR DNA-binding protein 43	Q13148	0.0419272	0.0236862	0.0775
742	11436-6	SL008211	AINX	Alpha-internexin	Q16352	0.0528368	0.0298538	0.07761
743	13113-7	SL002688	Osteopontin	Osteopontin	P10451	0.0309401	0.0174862	0.077633
744	4990-87	SL006460	GP1BA	Platelet glycoprotein Ib alpha chain	P07359	-0.0420271	0.0237587	0.0777
745	8013-9	SL016518	LMA2L	VIP36-like protein	Q9H0V9	0.0320083	0.0181083	0.07794
746	12574-36	SL000405	Endothelin 2	Endothelin-2	P20800	0.0377503	0.0213553	0.07798
747	15540-6	SL000649	Vimentin	Vimentin	P08670	0.0416819	0.02361	0.07832
748	11454-87	SL012996	EIF3G	Eukaryotic translation initiation factor 3 subunit G	O75821	0.0219435	0.0124323	0.07834
749	6543-182	SL012472	PRRP	Prolactin-releasing peptide	P81277	0.0489083	0.0277104	0.07838
750	15299-102	SL012502	MESD2	LDLR chaperone MESD	Q14696	0.0202271	0.0114638	0.078441
751	11116-16	SL018991	CK087	Uncharacterized protein C11orf87	Q6NUJ2	-0.0432554	0.0245175	0.0785
752	4154-57	SL000560	P-Selectin	P-selectin	P16109	-0.030474	0.017283	0.0786
753	6425-87	SL007616	MMP19	Matrix metalloproteinase-19	Q99542	0.0321396	0.0182377	0.07884
754	7251-64	SL012818	C1QT3	Complement C1q tumor necrosis factor-related protein 3	Q9BXJ4	-0.0520834	0.0295614	0.0789
755	7173-141	SL018134	T132C	Transmembrane protein 132C	Q8N3T6	-0.0317291	0.0180308	0.0792
756	18216-22	SL007423	IL-11 RA	Interleukin-11 receptor subunit alpha	Q14626	-0.0328418	0.0186631	0.0793
757	9018-38	SL018668	PCD10	Protocadherin-10	Q9P2E7	-0.0277124	0.0157631	0.0795
758	3024-18	SL000250	a2-Antiplasmin	Alpha-2-antiplasmin	P08697	-0.066508	0.037894	0.08
759	6227-1	SL003923	kallikrein 10	Kallikrein-10	O43240	-0.0246709	0.014053	0.08
760	15503-20	SL004647	Lefty-A	Left-right determination factor 2	O00292	-0.0209423	0.011939	0.0802
761	11438-6	SL019476	DNJB2	DnaJ homolog subfamily B member 2	P25686	0.0360402	0.0205536	0.08033
762	8248-222	SL014292	SIG14	Sialic acid-binding Ig-like lectin 14	Q08ET2	-0.0255421	0.0145742	0.0805
763	13498-1	SL020130	MIOX	Inositol oxygenase	Q9UGB7	0.040616	0.0232116	0.08109
764	19636-23	SL002647	HLA-G	HLA class I histocompatibility antigen, alpha chain G	P17693	0.0614714	0.0351473	0.0811
765	12389-4	SL007790	ORC6	Origin recognition complex subunit 6	Q9Y5N6	0.050036	0.028627	0.0813
766	8998-15	SL018828	HS3S4	Heparan sulfate glucosamine 3-O-sulfotransferase 4	Q9Y661	0.080905	0.0462975	0.0814
767	7186-111	SL018100	STX3	Syntaxin-3	Q13277	0.0477139	0.0273027	0.0814
768	11560-76	SL007428	NFAC4	Nuclear factor of activated T-cells, cytoplasmic 4	Q14934	-0.0864228	0.0494762	0.0815
769	8005-1	SL018347	MXRA7	Matrix-remodeling-associated protein 7	P84157	0.0399003	0.0228495	0.08162
770	7247-1	SL018123	GORAB	RAB6-interacting golgin	Q5T7V8	-0.047841	0.027416	0.0818
771	11098-1	SL007953	PDXK	Pyridoxal kinase	O00764	-0.0413826	0.0237195	0.0819
772	12753-6	SL007583	APBB2	Amyloid beta A4 precursor protein-binding family B member 2	Q92870	-0.0611867	0.0351234	0.0823
773	4560-34	SL006916	LCK	Tyrosine-protein kinase Lck	P06239	0.0422675	0.0242671	0.0824
774	10781-19	SL008886	CLC4G	C-type lectin domain family 4 member G	Q6UXB4	0.055115	0.031661	0.0825
775	12713-365	SL014816	RGS19	Regulator of G-protein signaling 19	P49795	0.041245	0.0236945	0.08255
776	12646-2	SL013233	RPE	Ribulose-phosphate 3-epimerase	Q96AT9	-0.0230151	0.0132254	0.0826
777	16858-384	SL017265	RCN3	Reticulocalbin-3	Q96D15	-0.0488759	0.0280937	0.0827
778	17777-31	SL020957	SDSL	Serine dehydratase-like	Q96GA7	0.0344994	0.0198369	0.08284
779	13027-20	SL019531	CBX7	Chromobox protein homolog 7	O95931	0.0791138	0.045572	0.0834
780	4831-4	SL002823	sL-Selectin	L-Selectin	P14151	-0.038938	0.0224309	0.0834
781	10866-60	SL018833	P4R3A	Serine/threonine-protein phosphatase 4 regulatory subunit 3A	Q6IN85	-0.0235315	0.013565	0.0836
782	17692-2	SL006193	BT3A3	Butyrophilin subfamily 3 member A3	O00478	0.0283337	0.0163526	0.084
783	4697-59	SL001726	GM-CSF	Granulocyte-macrophage colony-stimulating factor	P04141	0.0470324	0.0271431	0.08401
784	18225-13	SL008769	HEBP1	Heme-binding protein 1	Q9NRV9	-0.019264	0.011128	0.0842
785	12730-3	SL006986	KNTC2	Kinetochore protein NDC80 homolog	O14777	0.05649	0.032625	0.0842
786	8951-162	SL008559	CSPG4	Chondroitin sulfate proteoglycan 4	Q6UVK1	0.0533324	0.0308247	0.08446
787	9257-14	SL017256	TACO1	Translational activator of cytochrome c oxidase 1	Q9BSH4	0.0305232	0.0176521	0.084608
788	6511-17	SL012781	F19A4	Protein FAM19A4	Q96LR4	-0.0909425	0.0526394	0.0849
789	12438-127	SL014754	3MG	DNA-3-methyladenine glycosylase	P29372	0.0503442	0.0291525	0.08504
790	9055-81	SL018834	MYZAP	Myocardial zonula adherens protein	P0CAP1	-0.0634787	0.0368027	0.0854
791	9233-71	SL004468	TFPI -2	Tissue factor pathway inhibitor 2	P48307	-0.0414255	0.024029	0.0855
792	7153-66	SL015260	NGRN	Neugrin	Q9NPE2	-0.0715569	0.0415147	0.0856
793	6207-10	SL004813	prosaposin	Prosaposin	P07602	-0.034195	0.019841	0.0856
794	7106-37	SL012654	PLACL	Oocyte-secreted protein 2	Q86WS3	-0.059908	0.034769	0.0857
795	12656-1	SL019807	KLC1	Kinesin light chain 1	Q07866	-0.0116238	0.0067542	0.086
796	17722-5	SL002795	FKBP52 protein	Peptidyl-prolyl cis-trans isomerase FKBP4	Q02790	-0.02634	0.0153066	0.0861
797	16613-3	SL008898	CAD17	Cadherin-17	Q12864	-0.0158524	0.0092194	0.0863
798	3152-57	SL001800	TNF sR-II	Tumor necrosis factor receptor superfamily member 1B	P20333	0.036346	0.0211525	0.08659
799	8794-13	SL008734	DPEP1	Dipeptidase 1	P16444	-0.0312144	0.0181725	0.0867
800	11308-8	SL019414	CR3L4	Cyclic AMP-responsive element-binding protein 3-like protein 4	Q8TEY5	0.0398421	0.0231989	0.08674
801	15631-18	SL014708	PSG1	Pregnancy-specific beta-1-glycoprotein 1	P11464	0.0362641	0.0211173	0.08676
802	3314-74	SL004858	GFRa-1	GDNF family receptor alpha-1	P56159	0.040752	0.023733	0.08677
803	16074-12	SL005725	GRB2-related adapter protein 2	GRB2-related adapter protein 2	O75791	0.040728	0.0237304	0.08696
804	5255-22	SL011404	PDE4D	cAMP-specific 3',5'-cyclic phosphodiesterase 4D	Q08499	0.027302	0.015918	0.087174
805	13934-3	SL014593	MCF2L	Guanine nucleotide exchange factor DBS	O15068	0.0595667	0.0347417	0.08729
806	18381-16	SL004755	ALDH-E2	Aldehyde dehydrogenase, mitochondrial	P05091	0.0303894	0.0177288	0.087366
807	10627-87	SL007366	APLP2	Amyloid-like protein 2	Q06481	0.0350366	0.0204614	0.08766
808	13422-66	SL012509	ENOX2	Ecto-NOX disulfide-thiol exchanger 2	Q16206	0.0667107	0.0389848	0.0879
809	9185-15	SL008591	TFF1	Trefoil factor 1	P04155	-0.013957	0.0081581	0.0879
810	10089-7	SL019244	ASML	N-acetylserotonin O-methyltransferase-like protein	O95671	-0.0342917	0.0200458	0.088
811	8991-115	SL018774	FCRL4	Fc receptor-like protein 4	Q96PJ5	-0.0317035	0.0185394	0.0881
812	13535-2	SL015375	C43BP	Collagen type IV alpha-3-binding protein	Q9Y5P4	0.0367674	0.0215362	0.08861
813	15437-11	SL008721	RAMP3	Receptor activity-modifying protein 3	O60896	-0.0775255	0.0454352	0.0888
814	4978-54	SL011628	DBNL	Drebrin-like protein	Q9UJU6	-0.0449903	0.0263901	0.0891
815	14123-34	SL017424	GI24	V-type immunoglobulin domain-containing suppressor of T-cell activation	Q9H7M9	0.0508055	0.0298046	0.0891
816	8252-2	SL012580	NOTUM	Palmitoleoyl-protein carboxylesterase NOTUM	Q6P988	-0.02296	0.0134717	0.0891
817	7892-132	SL018293	K1467	Protein FAM234B	A2RU67	0.0703038	0.0413044	0.0896
818	8231-122	SL003321	VEGF sR1	Vascular endothelial growth factor receptor 1	P17948	-0.0290719	0.0170875	0.0897
819	4801-13	SL007153	PERL	Lactoperoxidase	P22079	-0.0260202	0.0153201	0.0902
820	6151-18	SL007242	MP2K3	Dual specificity mitogen-activated protein kinase kinase 3	P46734	-0.0358671	0.021138	0.0905
821	3195-50	SL000678	Granulysin	Granulysin	P22749	-0.0204122	0.0120318	0.0906
822	7923-41	SL018333	SEM4C	Semaphorin-4C	Q9C0C4	-0.047064	0.027737	0.0906
823	13733-5	SL004250	IL-12 p40	Interleukin-12 subunit beta	P29460	0.0230313	0.0135856	0.090839
824	6478-2	SL017460	IGLO5	IgLON family member 5	A6NGN9	-0.0314718	0.0185714	0.0909
825	19347-37	SL010370	Carbonic Anhydrase XII	Carbonic anhydrase 12	O43570	0.0659266	0.0389041	0.09099
826	12664-19	SL014918	PTN13	Tyrosine-protein phosphatase non-receptor type 13	Q12923	0.0650582	0.0384218	0.09128
827	16536-3	SL006117	HMGA1	High mobility group protein HMG-I/HMG-Y	P17096	0.0713523	0.0421457	0.0913
828	14007-22	SL020287	PAPS1	Bifunctional 3'-phosphoadenosine 5'-phosphosulfate synthase 1	O43252	-0.0364689	0.0215402	0.0913
829	3309-2	SL010459	FCG2A	Low affinity immunoglobulin gamma Fc region receptor II-a	P12318	-0.0238605	0.014087	0.0915
830	9981-18	SL018293	K1467	Protein FAM234B	A2RU67	-0.0616094	0.036454	0.0919
831	13961-18	SL020291	KIF3A	Kinesin-like protein KIF3A	Q9Y496	0.0471564	0.0279115	0.0919
832	17819-30	SL020941	FAHD1	Acylpyruvase FAHD1, mitochondrial	Q6P587	-0.0165648	0.0098097	0.0921
833	14204-55	SL019533	FOXJ2	Forkhead box protein J2	Q9P0K8	0.0253189	0.0149935	0.092172
834	16792-4	SL005216	Siglec-5	Sialic acid-binding Ig-like lectin 5	O15389	-0.0178723	0.010586	0.0922
835	10049-112	SL019242	TERF1	Telomeric repeat-binding factor 1	P54274	-0.109343	0.0647637	0.0922
836	3520-58	SL000089	TGF-b3	Transforming growth factor beta-3	P10600	0.0767022	0.0454343	0.0922
837	5196-7	SL006476	NMT1	Glycylpeptide N-tetradecanoyltransferase 1	P30419	0.0325042	0.0192818	0.09266
838	6938-21	SL018000	PCDGC	Protocadherin gamma-A12	O60330	0.0600432	0.0356183	0.0927
839	8887-21	SL018715	NUDC	Nuclear migration protein nudC	Q9Y266	0.0233661	0.01387	0.092862
840	3486-58	SL000299	b-ECGF	Fibroblast growth factor 1	P05230	-0.0698546	0.0414759	0.093
841	4232-19	SL003304	IGF-I sR	Insulin-like growth factor 1 receptor	P08069	-0.0358855	0.0213092	0.093
842	11653-69	SL019569	SC6A9	Sodium- and chloride-dependent glycine transporter 1	P48067	-0.0612818	0.0364048	0.0932
843	13496-19	SL020125	HMCS1	Hydroxymethylglutaryl-CoA synthase, cytoplasmic	Q01581	-0.009315	0.0055377	0.0934
844	18898-36	SL021221	HDGL1	Hepatoma-derived growth factor-like protein 1	Q5TGJ6	-0.0859576	0.0511539	0.0938
845	7975-97	SL018363	UNC5A	Netrin receptor UNC5A	Q6ZN44	0.0471547	0.0280961	0.09416
846	3798-71	SL005508	Carbonic anhydrase 9	Carbonic anhydrase 9	Q16790	-0.0376077	0.0224205	0.0943
847	8346-9	SL008916	DPP2	Dipeptidyl peptidase 2	Q9UHL4	0.025808	0.0154133	0.094871
848	6289-78	SL017400	RHG36	Rho GTPase-activating protein 36	Q6ZRI8	0.0221876	0.0132593	0.095085
849	9844-138	SL008091	ACTN2	Alpha-actinin-2	P35609	0.0124328	0.0074326	0.0952
850	13412-5	SL012556	WFDC6	WAP four-disulfide core domain protein 6	Q9BQY6	-0.0517063	0.0309072	0.0953
851	12551-3	SL007599	ITCH	E3 ubiquitin-protein ligase Itchy homolog	Q96J02	-0.0123737	0.0074078	0.0957
852	13114-50	SL006230	Lumican	Lumican	P51884	0.0445148	0.0266617	0.0958
853	8597-1	SL015300	TMEM9	Transmembrane protein 9	Q9P0T7	-0.0428582	0.0256756	0.0959
854	5262-57	SL014470	BCAR3	Breast cancer anti-estrogen resistance protein 3	O75815	0.055562	0.0332929	0.096
855	16288-17	SL013797	EPHA4	Ephrin type-A receptor 4	P54764	-0.044788	0.0268412	0.096
856	14157-21	SL004984	14-3-3E	14-3-3 protein epsilon	P62258	-0.0352943	0.0211582	0.0962
857	10425-3	SL017972	B4GT5	Beta-1,4-galactosyltransferase 5	O43286	0.083822	0.0502994	0.0965
858	13570-43	SL008163	VIGLN	Vigilin	Q00341	0.031702	0.01905	0.096938
859	7994-41	SL018326	ERO1B	ERO1-like protein beta	Q86YB8	0.0302155	0.0181595	0.09699
860	19227-18	SL007457	BATF	Basic leucine zipper transcriptional factor ATF-like	Q16520	-0.0950729	0.0571472	0.097
861	7950-142	SL018352	BTNL9	Butyrophilin-like protein 9	Q6UXG8	-0.0788926	0.0474094	0.097
862	14124-6	SL004843	Ephrin-A2	Ephrin-A2	O43921	0.0376158	0.0226079	0.097
863	19124-9	SL013222	UBCP1	Ubiquitin-like domain-containing CTD phosphatase 1	Q8WVY7	-0.0218863	0.0131546	0.097
864	8918-64	SL014068	FAK2	Protein-tyrosine kinase 2-beta	Q14289	0.0424626	0.0255229	0.09701
865	6373-54	SL006510	DLK1	Protein delta homolog 1	P80370	0.0199564	0.0120039	0.097243
866	11355-10	SL008435	IF5A2	Eukaryotic translation initiation factor 5A-2	Q9GZV4	-0.0238799	0.0143697	0.0974
867	4237-70	SL011770	LCMT1	Leucine carboxyl methyltransferase 1	Q9UIC8	-0.0658254	0.0396058	0.0974
868	8036-75	SL018408	FSHB	Follitropin subunit beta	P01225	-0.0774911	0.0466434	0.0975
869	15305-7	SL005696	Secretagogin	Secretagogin	O76038	-0.0175778	0.0105813	0.0975
870	10428-1	SL018045	KI2S2	Killer cell immunoglobulin-like receptor 2DS2	P43631	0.0139074	0.0083739	0.0976
871	16847-39	SL008946	RAB3B	Ras-related protein Rab-3B	P20337	0.051114	0.0307879	0.09773
872	14006-36	SL020278	GNMT	Glycine N-methyltransferase	Q14749	-0.0602129	0.0363145	0.0982
873	12408-333	SL015330	RB22A	Ras-related protein Rab-22A	Q9UL26	0.0268948	0.0162298	0.09832
874	7822-11	SL018247	HRSL2	HRAS-like suppressor 2	Q9NWW9	0.0559513	0.0337603	0.09835
875	18165-181	SL008564	UB2V2	Ubiquitin-conjugating enzyme E2 variant 2	Q15819	-0.025854	0.015609	0.0985
876	4292-5	SL011202	SNAA	Alpha-soluble NSF attachment protein	P54920	-0.0208805	0.0126114	0.0986
877	2211-9	SL000591	TIMP-1	Metalloproteinase inhibitor 1	P01033	0.0407117	0.0245864	0.0986
878	2809-25	SL004625	ADAMTS-4	A disintegrin and metalloproteinase with thrombospondin motifs 4	O75173	0.0798418	0.0482368	0.0987
879	2617-56	SL002519	ERBB3	Receptor tyrosine-protein kinase erbB-3	P21860	-0.0435022	0.0262812	0.0987
880	9094-5	SL018818	CLC4C	C-type lectin domain family 4 member C	Q8WTT0	-0.020392	0.012323	0.0988
881	4551-72	SL014094	GP114	Adhesion G-protein coupled receptor G5	Q8IZF4	-0.0437875	0.026481	0.0991
882	8962-48	SL018792	KS6B1	Ribosomal protein S6 kinase beta-1	P23443	-0.0246921	0.0149406	0.0992
883	18413-24	SL014815	ARL4D	ADP-ribosylation factor-like protein 4D	P49703	0.0449925	0.0272193	0.09921
884	17398-55	SL004627	HO-1	Heme oxygenase 1	P09601	-0.0289467	0.0175241	0.0994
885	15388-24	SL004561	FcRIIIa	Low affinity immunoglobulin gamma Fc region receptor III-A	P08637	0.0195376	0.0118197	0.09957
886	5383-14	SL004671	BAFF Receptor	Tumor necrosis factor receptor superfamily member 13C	Q96RJ3	0.0340926	0.0206578	0.0997
887	6533-20	SL017464	DNS2B	Deoxyribonuclease-2-beta	Q8WZ79	-0.0507803	0.0307691	0.0998
888	5112-73	SL014268	OX2G	OX-2 membrane glycoprotein	P41217	0.069389	0.042054	0.0998
889	9577-26	SL019020	SYT2	Synaptotagmin-2	Q8N9I0	-0.048316	0.0292861	0.0998
890	9848-22	SL000391	Cyclin H	Cyclin-H	P51946	0.0472754	0.0286601	0.09995
891	17675-17	SL019552	ACO13	Acyl-coenzyme A thioesterase 13	Q9NPJ3	0.010358	0.006283	0.1
892	8394-56	SL004559	RNase 2	Non-secretory ribonuclease	P10153	0.0617411	0.0374627	0.1002
893	4435-66	SL009045	ENPP7	Ectonucleotide pyrophosphatase/phosphodiesterase family member 7	Q6UWV6	0.0122914	0.0074664	0.1005
894	2247-20	SL004332	EG-VEGF	Prokineticin-1	P58294	-0.088777	0.053929	0.1006
895	7625-27	SL008071	14-3-3 protein theta	14-3-3 protein theta	P27348	0.0545859	0.0331977	0.101
896	13468-5	SL020119	NEUL4	Neuralized-like protein 4	Q96JN8	0.0661364	0.0402295	0.101
897	15620-4	SL018410	NLGN1	Neuroligin-1	Q8N2Q7	-0.0331064	0.0201388	0.101
898	2652-15	SL002506	suPAR	Urokinase plasminogen activator surface receptor	Q03405	0.0374418	0.0227801	0.10109
899	18280-29	SL020956	DTD2	Putative D-tyrosyl-tRNA(Tyr) deacylase 2	Q96FN9	-0.0237063	0.0144237	0.1011
900	16828-8	SL002657	Collagen a1(VI)	Collagen alpha-1(VI) chain	P12109	0.0209708	0.0127697	0.101402
901	17347-80	SL011281	CA080	Axin interactor, dorsalization-associated protein	Q96BJ3	-0.0252531	0.0153984	0.1018
902	2835-1	SL004301	Ku70	X-ray repair cross-complementing protein 6	P12956	0.0348926	0.0212781	0.1019
903	6405-74	SL009333	PSG2	Pregnancy-specific beta-1-glycoprotein 2	P11465	-0.0333922	0.0203858	0.1022
904	18204-1	SL013020	TCEA1	Transcription elongation factor A protein 1	P23193	-0.0144965	0.0088589	0.1026
905	6653-58	SL004838	CD47	Leukocyte surface antigen CD47	Q08722	-0.0409932	0.0250546	0.1027
906	14711-27	SL004438	Cystatin M	Cystatin-M	Q15828	-0.028892	0.0176714	0.1029
907	7154-92	SL018080	CF058	Protein LEG1 homolog	Q6P5S2	-0.0131311	0.0080332	0.103
908	5363-51	SL010470	Semaphorin 3E	Semaphorin-3E	O15041	-0.0170647	0.0104395	0.103
909	8814-33	SL018678	SAPL1	Proactivator polypeptide-like 1	Q6NUJ1	-0.021804	0.013352	0.1033
910	17694-32	SL010943	PSME2	Proteasome activator complex subunit 2	Q9UL46	-0.0208002	0.0127588	0.104
911	19614-8	SL003164	Holo-TC I	Transcobalamin-1	P20061	-0.0170598	0.0104712	0.1041
912	8587-21	SL012570	ISK52	Serine protease inhibitor Kazal-type 14	Q6IE38	0.0381275	0.0234104	0.10424
913	13436-54	SL020077	MAZ	Myc-associated zinc finger protein	P56270	0.0443671	0.0272611	0.10449
914	15448-47	SL018151	SQSTM	Sequestosome-1	Q13501	0.0541357	0.0332547	0.1045
915	3396-54	SL000565	Renin	Renin	P00797	0.0106491	0.0065462	0.1046
916	4851-25	SL000125	IL-1a	Interleukin-1 alpha	P01583	0.0420735	0.0258975	0.10512
917	7796-10	SL011613	CD79A	B-cell antigen receptor complex-associated protein alpha chain	P11912	0.053665	0.0330461	0.1052
918	19311-15	SL019513	CRBS	Beta-crystallin S	P22914	0.071262	0.0438673	0.1052
919	13490-1	SL020136	MPP6	MAGUK p55 subfamily member 6	Q9NZW5	-0.0428515	0.0263824	0.1052
920	5981-6	SL009429	ES1	ES1 protein homolog, mitochondrial	A0A0B4J2D5	-0.035473	0.0218728	0.1057
921	8235-48	SL007079	SCG1	Secretogranin-1	P05060	-0.0268014	0.0165322	0.106
922	18842-24	SL014870	UB2D2	Ubiquitin-conjugating enzyme E2 D2	P62837	0.0428572	0.0264577	0.10611
923	17712-7	SL013082	IDI1	Isopentenyl-diphosphate Delta-isomerase 1	Q13907	0.01868	0.0115355	0.1062
924	11428-31	SL006955	PDLI1	PDZ and LIM domain protein 1	O00151	0.0099717	0.0061579	0.1062
925	12594-5	SL019772	GRAN	Grancalcin	P28676	0.0313893	0.0194044	0.106597
926	2876-74	SL004305	Topoisomerase I	DNA topoisomerase 1	P11387	-0.0354567	0.0219186	0.1066
927	3898-5	SL007266	PSD7	26S proteasome non-ATPase regulatory subunit 7	P51665	-0.0551728	0.0341474	0.107
928	9388-18	SL017468	MCEE	Methylmalonyl-CoA epimerase, mitochondrial	Q96PE7	0.0311013	0.0192487	0.10702
929	15455-40	SL017116	ADA15	Disintegrin and metalloproteinase domain-containing protein 15	Q13444	0.0795334	0.0492472	0.1072
930	15347-12	SL000440	Hemopexin	Hemopexin	P02790	-0.0460994	0.0285576	0.1073
931	5248-68	SL005793	Cyclophilin F	Peptidyl-prolyl cis-trans isomerase F, mitochondrial	P30405	0.0094682	0.0058669	0.1074
932	12878-60	SL019944	OSB11	Oxysterol-binding protein-related protein 11	Q9BXB4	0.0316746	0.0196224	0.1074
933	3445-53	SL004151	IL-15 Ra	Interleukin-15 receptor subunit alpha	Q13261	0.0524981	0.0325586	0.1077
934	6997-32	SL017971	RAB26	Ras-related protein Rab-26	Q9ULW5	-0.0291218	0.018114	0.1087
935	18891-98	SL014773	GBP2	Guanylate-binding protein 2	P32456	0.0210046	0.0130687	0.1088
936	13671-40	SL000401	Elastase	Neutrophil elastase	P08246	-0.0261721	0.0162922	0.109
937	5621-64	SL017069	THSD1	Thrombospondin type-1 domain-containing protein 1	Q9NS62	-0.0438703	0.0273075	0.109
938	9831-12	SL015343	G3BP2	Ras GTPase-activating protein-binding protein 2	Q9UN86	0.0195958	0.0122007	0.109051
939	8476-11	SL002762	CgA	Chromogranin-A	P10645	0.0286226	0.0178193	0.10906
940	17366-6	SL010950	DCNL1	DCN1-like protein 1	Q96GG9	0.0337351	0.0210252	0.10942
941	16296-43	SL017638	LGR5	Leucine-rich repeat-containing G-protein coupled receptor 5	O75473	-0.0436388	0.0272074	0.1096
942	3132-1	SL004486	VEGF-C	Vascular endothelial growth factor C	P49767	0.0427527	0.0266736	0.10981
943	17410-5	SL019878	CETN3	Centrin-3	O15182	-0.0592611	0.0369711	0.11
944	8355-80	SL018469	ISM1	Isthmin-1	B1AKI9	0.072361	0.04522	0.1104
945	4318-12	SL004940	PTP-1C	Tyrosine-protein phosphatase non-receptor type 6	P29350	0.0123717	0.007732	0.1104
946	17333-20	SL008026	ACADM	Medium-chain specific acyl-CoA dehydrogenase, mitochondrial	P11310	0.0277885	0.0173772	0.110633
947	9170-24	SL001713	IL-17	Interleukin-17A	Q16552	0.0764018	0.0477764	0.1107
948	8352-26	SL018490	SIG12	Sialic acid-binding Ig-like lectin 12	Q96PQ1	0.0244412	0.0152948	0.1109
949	19446-1	SL020976	GMPR2	GMP reductase 2	Q9P2T1	-0.0216738	0.0135776	0.1113
950	15539-15	SL008760	SLIK1	SLIT and NTRK-like protein 1	Q96PX8	-0.027537	0.017252	0.1113
951	5483-1	SL010467	RGMA	Repulsive guidance molecule A	Q96B86	-0.0495347	0.0310497	0.1115
952	8079-39	SL018383	EID3	EP300-interacting inhibitor of differentiation 3	Q8N140	-0.0638834	0.0400473	0.1116
953	13107-9	SL008402	LYPD3	Ly6/PLAUR domain-containing protein 3	O95274	-0.0411375	0.0257957	0.1116
954	7856-51	SL018294	F151A	Protein FAM151A	Q8WW52	-0.0192	0.012046	0.1118
955	9772-153	SL018782	NLGN2	Neuroligin-2	Q8NFZ4	-0.0335327	0.0210392	0.1118
956	5452-71	SL008835	ASGR1	Asialoglycoprotein receptor 1	P07306	0.0290443	0.0182444	0.11224
957	5606-24	SL012444	MFAP1	Microfibrillar-associated protein 1	P55081	-0.0634504	0.0399237	0.1129
958	5346-24	SL011808	CPNE1	Copine-1	Q99829	-0.015001	0.009455	0.113
959	5236-2	SL007145	NR1D1	Nuclear receptor subfamily 1 group D member 1	P20393	-0.0665077	0.041858	0.113
960	9907-216	SL010048	Tankyrase-1	Tankyrase-1	O95271	-0.0766694	0.0483075	0.113
961	7873-32	SL018280	TSSK2	Testis-specific serine/threonine-protein kinase 2	Q96PF2	-0.0698531	0.0440096	0.113
962	15308-108	SL012520	VWC2	Brorin	Q2TAL6	0.031316	0.019736	0.1134
963	11645-9	SL012417	P4HA1	Prolyl 4-hydroxylase subunit alpha-1	P13674	0.0862987	0.0544285	0.1137
964	9379-248	SL017478	CX069	Small integral membrane protein 10	Q96HG1	0.0438447	0.0276702	0.11397
965	12873-11	SL007131	LEUK	Leukosialin	P16150	-0.0674302	0.0425736	0.114
966	11174-8	SL011312	THS7A	Thrombospondin type-1 domain-containing protein 7A	Q9UPZ6	-0.0289722	0.0182744	0.114
967	3394-81	SL005258	PLK-1	Serine/threonine-protein kinase PLK1	P53350	-0.0795098	0.0502086	0.1142
968	18385-4	SL016384	PSD10	26S proteasome non-ATPase regulatory subunit 10	O75832	0.055681	0.0351653	0.1142
969	11135-5	SL012643	RM55	39S ribosomal protein L55, mitochondrial	Q7Z7F7	0.0323247	0.0204279	0.11442
970	15582-25	SL010462	FCN1	Ficolin-1	O00602	0.0348899	0.0220548	0.11452
971	17761-2	SL011310	NUDT5	ADP-sugar pyrophosphatase	Q9UKK9	-0.0420686	0.0266642	0.115
972	19601-15	SL019725	ASB9	Ankyrin repeat and SOCS box protein 9	Q96DX5	0.0212153	0.0134305	0.115002
973	7167-102	SL007733	VAPA	Vesicle-associated membrane protein-associated protein A	Q9P0L0	0.0103273	0.0065451	0.1154
974	8391-12	SL012528	DB115	Beta-defensin 115	Q30KQ5	-0.056383	0.035763	0.1158
975	13421-17	SL020080	KISHB	Protein kish-B	Q9NRX6	0.0852994	0.0541794	0.1163
976	7187-3	SL018119	PPM1L	Protein phosphatase 1L	Q5SGD2	-0.0271472	0.0172462	0.1163
977	15585-304	SL004460	fibulin 5	Fibulin-5	Q9UBX5	0.0320305	0.0203612	0.11652
978	4194-26	SL011769	AN32B	Acidic leucine-rich nuclear phosphoprotein 32 family member B	Q92688	0.0370453	0.0235464	0.11653
979	6955-68	SL014932	SNX1	Sorting nexin-1	Q13596	0.0312733	0.0198871	0.1167
980	17791-25	SL011188	HPCL1	Hippocalcin-like protein 1	P37235	-0.0466575	0.0296808	0.1168
981	15653-9	SL006511	COAA1	Collagen alpha-1(X) chain	Q03692	0.026273	0.0167224	0.116996
982	7849-3	SL005409	Glutaminyl cyclase	Glutaminyl-peptide cyclotransferase	Q16769	-0.0269397	0.0171498	0.1171
983	5102-55	SL005200	MICB	MHC class I polypeptide-related sequence B	Q29980	0.0205942	0.0131128	0.117139
984	5062-60	SL011100	CD226	CD226 antigen	Q15762	0.069849	0.0444758	0.1172
985	2778-10	SL004347	IL-22	Interleukin-22	Q9GZX6	0.0234007	0.0149033	0.11724
986	14082-56	SL016540	TLN2	Talin-2	Q9Y4G6	0.0324374	0.0207018	0.11798
987	4588-1	SL011499	PH	Pancreatic hormone	P01298	0.0203729	0.0130217	0.118539
988	15542-19	SL013015	KCRU	Creatine kinase U-type, mitochondrial	P12532	-0.0144485	0.009236	0.1186
989	3362-61	SL009400	CRDL1	Chordin-like protein 1	Q9BU40	0.03217	0.02058	0.11884
990	6525-17	SL012566	DUSP13	Dual specificity protein phosphatase 13 isoform A	Q6B8I1	-0.0250692	0.0160392	0.119
991	7655-11	SL002785	N-terminal pro-BNP	N-terminal pro-BNP	P16860	0.0079829	0.0051097	0.119
992	13497-34	SL020138	EIF3J	Eukaryotic translation initiation factor 3 subunit J	O75822	-0.022043	0.014114	0.1192
993	15376-134	SL007121	CATE	Cathepsin E	P14091	0.0257059	0.0164789	0.11961
994	3440-7	SL004298	granzyme A	Granzyme A	P12544	-0.0285361	0.0183001	0.1197
995	5493-17	SL010524	WNK3	Serine/threonine-protein kinase WNK3	Q9BYP7	-0.0176136	0.0112987	0.1198
996	7124-18	SL005150	IL-21	Interleukin-21	Q9HBE4	0.0197956	0.0127066	0.120098
997	6713-4	SL017588	LRP11	Low-density lipoprotein receptor-related protein 11	Q86VZ4	0.0227908	0.0146299	0.1201
998	12399-194	SL013198	CCD50	Coiled-coil domain-containing protein 50	Q8IVM0	0.0380848	0.0244638	0.12037
999	18243-9	SL007871	Cytidylate kinase	UMP-CMP kinase	P30085	0.0218565	0.0140471	0.12056
1000	10615-18	SL008066	MYP0	Myelin protein P0	P25189	0.0263233	0.0169275	0.12077
1001	6252-62	SL006092	Secretoglobin family 3A member 1	Secretoglobin family 3A member 1	Q96QR1	-0.014807	0.0095246	0.1209
1002	6593-5	SL017504	GALT3	Polypeptide N-acetylgalactosaminyltransferase 3	Q14435	-0.0678744	0.0436732	0.121
1003	18188-12	SL008715	GATM	Glycine amidinotransferase, mitochondrial	P50440	0.0166948	0.0107529	0.121371
1004	12361-102	SL008513	RRAS2	Ras-related protein R-Ras2	P62070	0.0652392	0.0420156	0.1214
1005	17202-37	SL011994	PDCD4	Programmed cell death protein 4	Q53EL6	-0.076013	0.0489911	0.1217
1006	9211-19	SL003066	PEDF	Pigment epithelium-derived factor	P36955	0.0479766	0.0309417	0.1218
1007	12934-1	SL015312	HERC5	E3 ISG15--protein ligase HERC5	Q9UII4	0.0311859	0.0201595	0.1228
1008	17739-1	SL008218	HCDH	Hydroxyacyl-coenzyme A dehydrogenase, mitochondrial	Q16836	0.0150403	0.0097361	0.123218
1009	18241-18	SL020919	HEM6	Oxygen-dependent coproporphyrinogen-III oxidase, mitochondrial	P36551	-0.0228088	0.0147698	0.1234
1010	6334-9	SL017390	GGT2	Inactive gamma-glutamyltranspeptidase 2	P36268	0.022296	0.014445	0.12355
1011	4128-27	SL003104	Eotaxin-2	C-C motif chemokine 24	O00175	-0.047839	0.030999	0.1236
1012	2774-10	SL000474	IL-16	Interleukin-16	Q14005	0.0274443	0.0177968	0.12388
1013	3415-61	SL004660	BSP	Bone sialoprotein 2	P21815	0.019043	0.0123685	0.124535
1014	11247-20	SL019366	NAGS	N-acetylglutamate synthase, mitochondrial	Q8N159	0.0720062	0.0467924	0.1247
1015	3054-3	SL000437	Haptoglobin, Mixed Type	Haptoglobin	P00738	0.0135805	0.0088344	0.12515
1016	9287-6	SL008541	SPRE	Sepiapterin reductase	P35270	0.0624135	0.0406218	0.1253
1017	9000-177	SL006521	SLC31	Neutral and basic amino acid transport protein rBAT	Q07837	-0.0443594	0.028904	0.1257
1018	14048-7	SL004588	IL-1 R AcP	Interleukin-1 Receptor accessory protein	Q9NPH3	-0.0212041	0.013824	0.1259
1019	3179-51	SL009213	Cathepsin A	Lysosomal protective protein	P10619	0.0177261	0.0115589	0.12596
1020	11459-81	SL007290	ELL	RNA polymerase II elongation factor ELL	P55199	-0.0344712	0.0224968	0.126
1021	7852-9	SL018284	IF3M	Translation initiation factor IF-3, mitochondrial	Q9H2K0	0.0129545	0.0084572	0.126
1022	13503-19	SL007985	PRAF3	PRA1 family protein 3	O75915	0.0131431	0.0085713	0.126
1023	17693-2	SL011221	Septin-6	Septin-6	Q14141	0.0198693	0.0129602	0.126089
1024	2939-10	SL004670	Artemin	Artemin	Q5T4W7	-0.0609944	0.0397852	0.1261
1025	9343-16	SL003306	IL-2 sRb	Interleukin-2 receptor subunit beta	P14784	0.0269175	0.017558	0.1261
1026	6410-26	SL007424	INSL4	Early placenta insulin-like peptide	Q14641	0.054961	0.035848	0.1262
1027	10372-18	SL007229	STAT6	Signal transducer and activator of transcription 6	P42226	-0.020811	0.013586	0.1264
1028	12862-14	SL014945	CASL	Enhancer of filamentation 1	Q14511	0.0805207	0.0526091	0.1268
1029	12894-3	SL019946	PAXI1	PAX-interacting protein 1	Q6ZW49	0.045123	0.0294884	0.1268
1030	10534-40	SL003527	PARP	Poly [ADP-ribose] polymerase 1	P09874	-0.0495831	0.0324553	0.127
1031	3184-25	SL000358	Coagulation Factor VII	Coagulation factor VII	P08709	-0.027577	0.018052	0.1275
1032	6237-11	SL017269	FGRL1	Fibroblast growth factor receptor-like 1	Q8N441	0.0609653	0.0400008	0.1284
1033	4413-3	SL001888	SLPI	Antileukoproteinase	P03973	0.0348734	0.0228881	0.12843
1034	18886-28	SL006667	DSCL1	Down syndrome cell adhesion molecule-like protein 1	Q8TD84	0.0528773	0.034701	0.12845
1035	8973-23	SL018774	FCRL4	Fc receptor-like protein 4	Q96PJ5	-0.0159508	0.0104724	0.1285
1036	15462-28	SL007072	CD8A	T-cell surface glycoprotein CD8 alpha chain	P01732	0.021086	0.013847	0.12866
1037	11551-16	SL019534	HM20B	SWI/SNF-related matrix-associated actin-dependent regulator of chromatin subfamily E member 1-related	Q9P0W2	0.0703058	0.0461824	0.1288
1038	3356-50	SL004868	Carbonic anhydrase VII	Carbonic anhydrase 7	P43166	-0.0592815	0.0389938	0.129
1039	2829-19	SL006915	IL-27	Interleukin-27	Q8NEV9|Q14213	0.0650759	0.0428029	0.1293
1040	8229-1	SL018440	GXLT1	Glucoside xylosyltransferase 1	Q4G148	-0.031382	0.0206471	0.1294
1041	7141-21	SL015348	MGT4B	Alpha-1,3-mannosyl-glycoprotein 4-beta-N-acetylglucosaminyltransferase B	Q9UQ53	-0.0334789	0.0220914	0.13
1042	9015-1	SL007780	PRG3	Proteoglycan 3	Q9Y2Y8	-0.023337	0.0153941	0.1304
1043	16561-9	SL005720	Alpha-1B-glycoprotein	Alpha-1B-glycoprotein	P04217	-0.0479861	0.0316694	0.1306
1044	6103-70	SL012789	FCRL5	Fc receptor-like protein 5	Q96RD9	-0.0549846	0.0363157	0.131
1045	10713-151	SL017073	CLM7	CMRF35-like molecule 7	A8K4G0	-0.0555235	0.0367	0.1312
1046	7986-98	SL018325	NALD2	N-acetylated-alpha-linked acidic dipeptidase 2	Q9Y3Q0	0.0219104	0.014485	0.1312
1047	9401-57	SL017497	CB089	Metalloprotease TIKI1	Q86V40	0.0196936	0.0130261	0.13139
1048	4973-18	SL003728	cIAP-2	Baculoviral IAP repeat-containing protein 3	Q13489	-0.053517	0.0353965	0.1314
1049	9843-5	SL008029	ACTN1	Alpha-actinin-1	P12814	0.008652	0.005725	0.1315
1050	15521-4	SL008440	Alcadein alpha-1	Calsyntenin-1	O94985	-0.0431999	0.0285834	0.1315
1051	9883-29	SL002802	Glyoxalase I	Lactoylglutathione lyase	Q04760	-0.0145106	0.0096063	0.1317
1052	14008-22	SL020295	DCP1A	mRNA-decapping enzyme 1A	Q9NPI6	0.0356486	0.0236051	0.13183
1053	9333-59	SL017394	ERP27	Endoplasmic reticulum resident protein 27	Q96DN0	0.044847	0.0297178	0.13219
1054	7853-19	SL018291	SCO1	Protein SCO1 homolog, mitochondrial	O75880	-0.0577835	0.0382952	0.1322
1055	11354-21	SL006829	Phospholipase C-beta-1	1-phosphatidylinositol 4,5-bisphosphate phosphodiesterase beta-1	Q9NQ66	-0.0238894	0.0158405	0.1323
1056	8397-147	SL018482	QSOX2	Sulfhydryl oxidase 2	Q6ZRP7	-0.0208496	0.0138435	0.1329
1057	12355-223	SL019676	RRFM	Ribosome-recycling factor, mitochondrial	Q96E11	0.055982	0.037174	0.1329
1058	4355-13	SL007752	DAPK2	Death-associated protein kinase 2	Q9UIK4	0.0358902	0.0238352	0.13298
1059	8288-27	SL000282	b2-Glycoprotein I	Beta-2-glycoprotein 1	P02749	-0.0468646	0.0311246	0.133
1060	6605-17	SL005608	IGFALS	Insulin-like growth factor-binding protein complex acid labile subunit	P35858	-0.0322792	0.0214358	0.133
1061	3581-53	SL000251	a2-HS-Glycoprotein	Alpha-2-HS-glycoprotein	P02765	-0.038258	0.02542	0.1331
1062	12702-13	SL019802	PELI2	E3 ubiquitin-protein ligase pellino homolog 2	Q9HAT8	-0.0565137	0.0375847	0.1336
1063	13399-33	SL020071	RELL1	RELT-like protein 1	Q8IUW5	-0.0441191	0.0293461	0.1336
1064	7139-14	SL018085	SLIK4	SLIT and NTRK-like protein 4	Q8IW52	-0.0260878	0.0173553	0.1336
1065	19115-13	SL015135	CMBL	Carboxymethylenebutenolidase homolog	Q96DG6	-0.0356953	0.0237555	0.1338
1066	11678-105	SL019586	CXD2	Gap junction delta-2 protein	Q9UKL4	-0.0620006	0.0412597	0.134
1067	8068-43	SL018414	K1161	Uncharacterized family 31 glucosidase KIAA1161	Q6NSJ0	-0.0600896	0.0400536	0.1345
1068	9925-56	SL005222	SREC-II	Scavenger receptor class F member 2	Q96GP6	0.0597966	0.0398801	0.1346
1069	18244-1	SL008375	ANXA7	Annexin A7	P20073	-0.0199963	0.0133382	0.1347
1070	8363-18	SL018473	K132L	UPF0577 protein KIAA1324-like	A8MWY0	-0.0812356	0.0541839	0.1347
1071	6453-70	SL008897	LIRB4	Leukocyte immunoglobulin-like receptor subfamily B member 4	Q8NHJ6	-0.0386778	0.0258163	0.1349
1072	2888-49	SL000323	C7	Complement component C7	P10643	-0.0411194	0.0274686	0.135
1073	5742-14	SL012844	PPA6	Lysophosphatidic acid phosphatase type 6	Q9NPH0	-0.0225846	0.0150866	0.135
1074	13132-14	SL008522	SEM5A	Semaphorin-5A	Q13591	-0.0294975	0.0196846	0.135
1075	6357-83	SL009332	ELA3B	Chymotrypsin-like elastase family member 3B	P08861	0.0588404	0.0393049	0.13527
1076	11158-40	SL019326	BICR1	Bicaudal D-related protein 1	Q6ZP65	0.072548	0.0484932	0.1355
1077	5534-49	SL004157	TRAIL R2	Tumor necrosis factor receptor superfamily member 10B	O14763	0.0558627	0.0373704	0.1358
1078	13512-28	SL013259	HNRPR	Heterogeneous nuclear ribonucleoprotein R	O43390	-0.071629	0.047936	0.136
1079	6382-17	SL008934	MANBA	Beta-mannosidase	O00462	-0.0335626	0.0224629	0.136
1080	16916-19	SL018357	SLIK6	SLIT and NTRK-like protein 6	Q9H5Y7	-0.033632	0.022513	0.136
1081	18921-30	SL007331	PHEX	Phosphate-regulating neutral endopeptidase	P78562	-0.0409548	0.0274229	0.1361
1082	6213-10	SL017263	CGB2	Choriogonadotropin subunit beta variant 2	Q6NT52	0.0150026	0.0100688	0.137047
1083	10562-42	SL015086	NETO2	Neuropilin and tolloid-like protein 2	Q8NC67	0.0244719	0.0164224	0.13705
1084	15497-9	SL012357	HS3S1	Heparan sulfate glucosamine 3-O-sulfotransferase 1	O14792	-0.0461789	0.0310066	0.1372
1085	6974-6	SL007076	HG2A	HLA class II histocompatibility antigen gamma chain	P04233	-0.0712641	0.0478951	0.1377
1086	8261-51	SL008866	STOM	Erythrocyte band 7 integral membrane protein	P27105	0.0683449	0.0459401	0.1377
1087	17515-6	SL009344	STCH	Heat shock 70 kDa protein 13	P48723	0.0323032	0.0217222	0.13785
1088	5223-59	SL015728	GCKR	Glucokinase regulatory protein	Q14397	-0.0769398	0.0517491	0.138
1089	13515-8	SL020146	RPR1A	Regulation of nuclear pre-mRNA domain-containing protein 1A	Q96P16	-0.068925	0.0464227	0.138
1090	10041-3	SL007226	HNF4A	Hepatocyte nuclear factor 4-alpha	P41235	0.0270499	0.018208	0.1382
1091	9757-29	SL019147	ENAH	Protein enabled homolog	Q8N8S7	0.0167168	0.0112596	0.138438
1092	19243-2	SL011692	PFD2	Prefoldin subunit 2	Q9UHV9	0.0535722	0.0360877	0.1385
1093	11677-17	SL019579	ZDH14	Probable palmitoyltransferase ZDHHC14	Q8IZN3	-0.0475143	0.0320018	0.1385
1094	4866-59	SL004160	TrkB	BDNF/NT-3 growth factors receptor	Q16620	-0.0297597	0.0200555	0.1387
1095	18273-14	SL021008	GGE2D	G antigen 2D	Q9UEU5	0.058699	0.039612	0.139
1096	8066-38	SL018404	SYT9	Synaptotagmin-9	Q86SS6	-0.059516	0.0401318	0.139
1097	6491-59	SL003920	kallikrein 15	Kallikrein-15	Q9H2R5	-0.0373383	0.0252303	0.1397
1098	10012-5	SL014669	SPDEF	SAM pointed domain-containing Ets transcription factor	O95238	-0.026872	0.0181637	0.1398
1099	18914-188	SL017168	PAFA2	Platelet-activating factor acetylhydrolase 2, cytoplasmic	Q99487	0.0287462	0.0194295	0.13986
1100	13704-5	SL014847	HMCS2	Hydroxymethylglutaryl-CoA synthase, mitochondrial	P54868	0.0294502	0.0199247	0.14025
1101	15635-4	SL012834	SMOC2	SPARC-related modular calcium-binding protein 2	Q9H3U7	0.0264776	0.0179172	0.1403
1102	12508-9	SL008756	CHMP3	Charged multivesicular body protein 3	Q9Y3E7	0.0221331	0.0150047	0.141
1103	8098-37	SL011184	THAS	Thromboxane-A synthase	P24557	0.0424857	0.0288046	0.141
1104	8969-49	SL018823	CD14	Monocyte differentiation antigen CD14	P08571	0.0394132	0.0267692	0.14175
1105	9178-30	SL004297	NEUREGULIN-1	Neuregulin-1	Q02297	0.0453972	0.0308329	0.14179
1106	17346-61	SL012716	FDSCP	Follicular dendritic cell secreted peptide	Q8NFU4	-0.0324552	0.022044	0.1418
1107	11292-13	SL007481	SCAR3	Scavenger receptor class A member 3	Q6AZY7	-0.0299586	0.0203486	0.142
1108	11654-77	SL019578	NRSN1	Neurensin-1	Q8IZ57	-0.0497405	0.0338587	0.1427
1109	13711-10	SL008164	CLH1	Clathrin heavy chain 1	Q00610	-0.0500324	0.0340838	0.143
1110	4280-47	SL008865	PSA2	Proteasome subunit alpha type-2	P25787	0.036915	0.0251599	0.14315
1111	15365-41	SL020583	BAI3	Adhesion G protein-coupled receptor B3	O60242	0.0650198	0.0443432	0.1434
1112	16926-44	SL000255	Alkaline phosphatase, liver	Alkaline phosphatase, tissue-nonspecific isozyme	P05186	0.0523322	0.0357167	0.1437
1113	11536-9	SL019540	MYSM1	Histone H2A deubiquitinase MYSM1	Q5VVJ2	0.0496511	0.0339044	0.1439
1114	8003-57	SL012685	LGI3	Leucine-rich repeat LGI family member 3	Q8N145	-0.0598718	0.0409203	0.144
1115	10981-56	SL013799	NRG3	Pro-neuregulin-3, membrane-bound isoform	P56975	0.0440597	0.030136	0.1446
1116	19111-10	SL013053	UBC12	NEDD8-conjugating enzyme Ubc12	P61081	-0.0403399	0.0276264	0.1451
1117	11089-7	SL000459	IgA	Immunoglobulin A	P01877|P01876	-0.0170877	0.0117272	0.1459
1118	9872-23	SL013023	CTNA2	Catenin alpha-2	P26232	-0.0626166	0.0429953	0.146
1119	11516-7	SL006131	FABPL	Fatty acid-binding protein, liver	P07148	0.0274408	0.0188383	0.14607
1120	12676-1	SL019835	PACN1	Protein kinase C and casein kinase substrate in neurons protein 1	Q9BY11	-0.0231692	0.0159194	0.1464
1121	7178-59	SL018104	DEPP	Protein DEPP	Q9NTK1	-0.0142408	0.0097932	0.1467
1122	8839-4	SL005289	Metaxin-2	Metaxin-2	O75431	0.0566364	0.0389473	0.1468
1123	2982-82	SL005165	Galectin-4	Galectin-4	P56470	0.035467	0.024431	0.1474
1124	6430-36	SL017425	F19A2	Protein FAM19A2	Q8N3H0	-0.0535241	0.0368844	0.1476
1125	4145-58	SL004359	Neurotrophin-3	Neurotrophin-3	P20783	-0.0294224	0.0202812	0.1477
1126	8469-41	SL000466	IGFBP-2	Insulin-like growth factor-binding protein 2	P18065	-0.0142548	0.0098325	0.1479
1127	6621-10	SL012404	REL2	Prorelaxin H2	P04090	0.03174	0.021901	0.14811
1128	7262-191	SL018097	CHSTE	Carbohydrate sulfotransferase 14	Q8NCH0	-0.0714949	0.0493542	0.1483
1129	14035-13	SL007386	TIAM1	T-lymphoma invasion and metastasis-inducing protein 1	Q13009	-0.0554475	0.0383408	0.149
1130	3361-26	SL010610	CLC4K	C-type lectin domain family 4 member K	Q9UJ71	-0.081105	0.0561346	0.1494
1131	7265-32	SL008892	OSTN	Osteocrin	P61366	0.0442524	0.0306345	0.14948
1132	13719-19	SL020219	PAK4	Serine/threonine-protein kinase PAK 4	O96013	0.0149128	0.010331	0.149685
1133	8357-43	SL018475	ST4A1	Sulfotransferase 4A1	Q9BR01	-0.0297762	0.0206364	0.1499
1134	8097-77	SL018395	LIPN	Lipase member N	Q5VXI9	-0.0244406	0.016923	0.15
1135	11275-94	SL013872	LRP1B	Low-density lipoprotein receptor-related protein 1B	Q9NZR2	-0.0354493	0.0245446	0.15
1136	12395-86	SL019677	SYDM	Aspartate--tRNA ligase, mitochondrial	Q6PI48	0.008849	0.0061366	0.1501
1137	2828-82	SL004645	HAI-1	Kunitz-type protease inhibitor 1	O43278	-0.0247117	0.0171388	0.1502
1138	9027-10	SL018782	NLGN2	Neuroligin-2	Q8NFZ4	0.0659802	0.0457716	0.1503
1139	12690-33	SL019825	2020-09-10	Septin-10	Q9P0V9	-0.0399874	0.0277593	0.1506
1140	7092-7	SL018073	PDILT	Protein disulfide-isomerase-like protein of the testis	Q8N807	0.0567544	0.0394174	0.1508
1141	8081-55	SL018402	PLD5	Inactive phospholipase D5	Q8N7P1	-0.0515356	0.0358238	0.151
1142	7117-21	SL006411	SPI2	Serpin I2	O75830	-0.0828063	0.0575579	0.1511
1143	13484-69	SL007932	CO1A1	Collagen alpha-1(I) chain	P02452	-0.0636486	0.0442974	0.152
1144	16877-19	SL019317	MSRB2	Methionine-R-sulfoxide reductase B2, mitochondrial	Q9Y3D2	-0.0559892	0.0390028	0.152
1145	9180-6	SL007217	INGR2	Interferon gamma receptor 2	P38484	0.05438	0.0378893	0.1521
1146	11107-25	SL007735	TEN3	Teneurin-3	Q9P273	0.055571	0.038728	0.1522
1147	19168-71	SL008599	PPIP1	Proline-serine-threonine phosphatase-interacting protein 1	O43586	0.0348116	0.0242828	0.1526
1148	7918-114	SL005114	Amylase, alpha 1A	Alpha-amylase 1	P04745	-0.0155433	0.0108485	0.1527
1149	19123-6	SL012723	IKBD	NF-kappa-B inhibitor delta	Q8NI38	-0.0483715	0.0337619	0.1528
1150	19365-11	SL013348	BCAT2	Branched-chain-amino-acid aminotransferase, mitochondrial	O15382	0.0380192	0.0265451	0.1529
1151	9412-52	SL004130	Activin RIIB	Activin receptor type-2B	Q13705	-0.0661109	0.0461959	0.1533
1152	5837-49	SL004714	LIF sR	Leukemia inhibitory factor receptor	P42702	-0.0330477	0.023105	0.1534
1153	2708-54	SL004326	TNFSF18	Tumor necrosis factor ligand superfamily member 18	Q9UNG2	-0.035629	0.024909	0.1534
1154	19639-53	SL011501	IAPP	Islet amyloid polypeptide	P10997	0.0258018	0.0180531	0.15378
1155	13947-371	SL020301	NUD12	Peroxisomal NADH pyrophosphatase NUDT12	Q9BQG2	-0.0444957	0.0311439	0.1539
1156	12358-6	SL007325	IGBP1	Immunoglobulin-binding protein 1	P78318	-0.0198417	0.0138911	0.154
1157	16915-153	SL014291	SEM4A	Semaphorin-4A	Q9H3S1	-0.030072	0.0210787	0.154
1158	17495-141	SL018569	SIR3	NAD-dependent protein deacetylase sirtuin-3, mitochondrial	Q9NTG7	-0.040369	0.028257	0.154
1159	6518-85	SL004269	ghrelin	Appetite-regulating hormone	Q9UBU3	0.0199905	0.0140007	0.15417
1160	18405-117	SL006495	AP1S2	AP-1 complex subunit sigma-2	P56377	0.0338017	0.0236784	0.15425
1161	15515-2	SL000572	SAA	Serum amyloid A-1 protein	P0DJI8	0.0090717	0.0063562	0.1543
1162	7228-2	SL018113	SIA7F	Alpha-N-acetylgalactosaminide alpha-2,6-sialyltransferase 6	Q969X2	-0.0315565	0.0221229	0.1545
1163	11215-6	SL007295	CAD15	Cadherin-15	P55291	-0.0304764	0.0213686	0.1547
1164	7732-45	SL018228	VAMP4	Vesicle-associated membrane protein 4	O75379	-0.0732952	0.0514872	0.155
1165	3317-33	SL004860	HTRA2	Serine protease HTRA2, mitochondrial	O43464	0.033002	0.023171	0.1552
1166	2763-66	SL004338	FGF-20	Fibroblast growth factor 20	Q9NP95	-0.0534098	0.037568	0.1559
1167	13268-45	SL012434	WNT5A	Protein Wnt-5a	P41221	0.0175349	0.0123354	0.155967
1168	16551-14	SL019098	STA5B	Signal transducer and activator of transcription 5B	P51692	0.0382119	0.0269138	0.1565
1169	19116-1	SL006668	MUTED	Biogenesis of lysosome-related organelles complex 1 subunit 5	Q8TDH9	-0.0618185	0.0435434	0.1566
1170	13566-2	SL020204	SSU72	RNA polymerase II subunit A C-terminal domain phosphatase SSU72	Q9NP77	0.0364877	0.0257112	0.15673
1171	12659-13	SL008839	GTPB9	Obg-like ATPase 1	Q9NTK5	-0.0190706	0.0134503	0.1571
1172	8305-18	SL008928	SULF2	Extracellular sulfatase Sulf-2	Q8IWU5	0.0465483	0.032851	0.1573
1173	12449-16	SL012991	PPIH	Peptidyl-prolyl cis-trans isomerase H	O43447	-0.0215807	0.0152336	0.1574
1174	7069-9	SL018039	TSNA1	t-SNARE domain-containing protein 1	Q96NA8	-0.0422196	0.0298333	0.1578
1175	11071-1	SL000481	IL-5	Interleukin-5	P05113	0.0643546	0.0454744	0.1579
1176	18332-17	SL020907	CPLX1	Complexin-1	O14810	-0.0286854	0.0202974	0.158
1177	5443-62	SL002505	ANP	Atrial natriuretic factor	P01160	0.032666	0.0231109	0.1584
1178	3534-14	SL003862	CD40 ligand, soluble	CD40 ligand	P29965	-0.0321855	0.0227708	0.1584
1179	11592-1	SL011997	ELAV1	ELAV-like protein 1	Q15717	0.0390994	0.027678	0.1586
1180	10514-5	SL005360	PGD2 synthase	Prostaglandin-H2 D-isomerase	P41222	0.02742	0.0194103	0.1586
1181	4880-21	SL007756	GDF2	Growth/differentiation factor 2	Q9UK05	-0.0375722	0.0266093	0.1588
1182	15370-5	SL012877	BOLA1	BolA-like protein 1	Q9Y3E2	0.026847	0.019019	0.15888
1183	19231-22	SL002051	PRL-3	Protein tyrosine phosphatase type IVA 3	O75365	-0.0358236	0.0254114	0.159
1184	5713-9	SL004522	IFN-lambda 3	Interferon lambda-3	Q8IZI9	-0.043288	0.0307311	0.1598
1185	10454-99	SL018290	DJC16	DnaJ homolog subfamily C member 16	Q9Y2G8	0.0158145	0.0112406	0.1603
1186	12720-71	SL019882	UBQL4	Ubiquilin-4	Q9NRR5	0.023354	0.016618	0.16072
1187	19230-12	SL013768	GSTT1	Glutathione S-transferase theta-1	P30711	0.0121409	0.0086424	0.1609
1188	14216-35	SL019957	DDX46	Probable ATP-dependent RNA helicase DDX46	Q7L014	-0.0201644	0.0143595	0.161
1189	9416-77	SL008646	CBPM	Carboxypeptidase M	P14384	0.0293812	0.0209422	0.1614
1190	3073-51	SL002508	IL-18 BPa	Interleukin-18-binding protein	O95998	0.0245899	0.0175329	0.1616
1191	10015-119	SL014924	KCAB2	Voltage-gated potassium channel subunit beta-2	Q13303	0.0600539	0.0428467	0.1619
1192	15472-16	SL017588	LRP11	Low-density lipoprotein receptor-related protein 11	Q86VZ4	0.0309393	0.0220829	0.162
1193	9092-33	SL012396	ANGL1	Angiopoietin-related protein 1	O95841	-0.0239255	0.0170978	0.1626
1194	5660-51	SL003672	SOD3	Extracellular superoxide dismutase [Cu-Zn]	P08294	-0.03025	0.02162	0.1626
1195	6458-6	SL011102	RPN1	Dolichyl-diphosphooligosaccharide--protein glycosyltransferase subunit 1	P04843	-0.019429	0.013892	0.1627
1196	3187-52	SL007284	CRIS3	Cysteine-rich secretory protein 3	P54108	-0.0597623	0.0427424	0.1629
1197	16315-105	SL003321	VEGF sR1	Vascular endothelial growth factor receptor 1	P17948	-0.0455952	0.0326691	0.1636
1198	10700-10	SL017271	IGS11	Immunoglobulin superfamily member 11	Q5DX21	0.0105176	0.0075348	0.1637
1199	3376-49	SL010613	IL-17 RD	Interleukin-17 receptor D	Q8NFM7	-0.0418019	0.0299505	0.164
1200	9275-2	SL002560	Siglec-5	Sialic acid-binding Ig-like lectin 5	O15389	-0.0151472	0.0108641	0.164
1201	12635-9	SL019822	TRDMT	tRNA (cytosine(38)-C(5))-methyltransferase	O14717	-0.0638833	0.0458198	0.1641
1202	12798-46	SL019875	S4A8	Electroneutral sodium bicarbonate exchanger 1	Q2Y0W8	0.0413512	0.0296645	0.1642
1203	5630-48	SL009033	CM35H	CMRF35-like molecule 8	Q9UGN4	0.0223656	0.0160542	0.1644
1204	18295-102	SL008323	GRHPR	Glyoxylate reductase/hydroxypyruvate reductase	Q9UBQ7	-0.0238655	0.0171371	0.1646
1205	9266-1	SL004968	sTREM-1	Triggering receptor expressed on myeloid cells 1	Q9NP99	0.0218193	0.0156702	0.16462
1206	6574-11	SL008605	FAIM3	Fas apoptotic inhibitory molecule 3	O60667	-0.0162613	0.0116981	0.165
1207	9089-77	SL015106	JPH3	Junctophilin-3	Q8WXH2	0.0575222	0.0413531	0.1651
1208	5903-91	SL004899	HSP70 protein 8	Heat shock cognate 71 kDa protein	P11142	0.0286805	0.0206446	0.16558
1209	4549-78	SL014008	FUT5	Alpha-(1,3)-fucosyltransferase 5	Q11128	-0.0170726	0.0122901	0.1656
1210	19263-147	SL007081	IF4E	Eukaryotic translation initiation factor 4E	P06730	-0.0225397	0.0162273	0.1656
1211	4717-55	SL000479	IL-3	Interleukin-3	P08700	0.0465446	0.0335055	0.1657
1212	3629-60	SL006805	MRCKB	Serine/threonine-protein kinase MRCK beta	Q9Y5S2	0.0327393	0.0235741	0.16573
1213	11243-90	SL019357	GPR110	Adhesion G-protein coupled receptor F1	Q5T601	-0.05113	0.036825	0.1658
1214	12494-99	SL019741	GBRL2	Gamma-aminobutyric acid receptor-associated protein-like 2	P60520	-0.0211146	0.0152155	0.166
1215	4500-50	SL004363	SCGF-alpha	Stem cell growth factor-alpha	Q9Y240	-0.0194494	0.0140068	0.166
1216	8309-12	SL008798	HYAL1	Hyaluronidase-1	Q12794	-0.0368052	0.026565	0.1667
1217	2514-65	SL004142	Ephrin-B3	Ephrin-B3	Q15768	0.04082	0.0294646	0.1668
1218	10851-77	SL007417	IL27B	Interleukin-27 subunit beta	Q14213	-0.0144358	0.0104264	0.167
1219	14615-46	SL020089	KRA24	Keratin-associated protein 2-4	Q9BYR9	0.0296754	0.0214577	0.16749
1220	12426-19	SL016520	MOL1B	MOB kinase activator 1A	Q9H8S9	0.0239327	0.0173071	0.16753
1221	10073-22	SL011411	TYDP1	Tyrosyl-DNA phosphodiesterase 1	Q9NUW8	-0.0439209	0.0317697	0.1677
1222	15587-20	SL009334	FOLR2	Folate receptor beta	P14207	-0.0348671	0.0252279	0.1678
1223	5230-99	SL016557	HMGR	3-hydroxy-3-methylglutaryl-coenzyme A reductase	P04035	0.045313	0.032784	0.1678
1224	11284-24	SL005432	LAIR1	Leukocyte-associated immunoglobulin-like receptor 1	Q6GTX8	-0.0735935	0.0532258	0.168
1225	5252-33	SL016555	PDE11	Dual 3',5'-cyclic-AMP and -GMP phosphodiesterase 11A	Q9HCR9	-0.0236229	0.0171012	0.168
1226	11490-42	SL019457	UBL4A	Ubiquitin-like protein 4A	P11441	-0.02343	0.0169837	0.1685
1227	9934-29	SL005697	PIPNA	Phosphatidylinositol transfer protein alpha isoform	Q00169	-0.0311735	0.0226277	0.169
1228	14028-22	SL020311	P3C2A	Phosphatidylinositol 4-phosphate 3-kinase C2 domain-containing subunit alpha	O00443	-0.0283746	0.0205986	0.1691
1229	8258-22	SL015084	UXS1	UDP-glucuronic acid decarboxylase 1	Q8NBZ7	0.0276884	0.0201087	0.16935
1230	5611-56	SL012710	D108B	Beta-defensin 108B	Q8NET1	-0.0552236	0.0401184	0.17
1231	11241-8	SL011173	ARLY	Argininosuccinate lyase	P04424	-0.014133	0.0102924	0.1705
1232	19187-21	SL020523	STABP	STAM-binding protein	O95630	-0.0295267	0.0215106	0.1707
1233	18222-34	SL015535	SHLB2	Endophilin-B2	Q9NR46	-0.0122613	0.0089466	0.1713
1234	11067-13	SL001791	Osteocalcin	Osteocalcin	P02818	-0.0217515	0.015894	0.172
1235	15581-16	SL019927	FANK1	Fibronectin type 3 and ankyrin repeat domains protein 1	Q8TC84	0.0405646	0.0296693	0.1724
1236	10575-31	SL018139	PUF60	Poly(U)-binding-splicing factor PUF60	Q9UHX1	0.0338215	0.0247369	0.1724
1237	13691-10	SL020232	SC5A8	Sodium-coupled monocarboxylate transporter 1	Q8N695	-0.0231156	0.0169267	0.1728
1238	12855-16	SL011299	CT032	Cas scaffolding protein family member 4	Q9NQ75	0.0242358	0.0177463	0.17287
1239	13090-17	SL004827	S100A6	Protein S100-A6	P06703	-0.0156273	0.0114666	0.1737
1240	7962-11	SL018323	ISK8	Serine protease inhibitor Kazal-type 8	P0C7L1	0.032892	0.024135	0.17379
1241	11647-6	SL006312	Frizzled-10	Frizzled-10	Q9ULW2	-0.0183323	0.0134649	0.1742
1242	12527-50	SL013736	THA	Thyroid hormone receptor alpha	P10827	0.0391494	0.0287643	0.1743
1243	3365-7	SL010612	Dkk-4	Dickkopf-related protein 4	Q9UBT3	-0.0147508	0.0108407	0.1744
1244	12743-18	SL015328	BAG5	BAG family molecular chaperone regulator 5	Q9UL15	0.0633814	0.0466121	0.1748
1245	13655-34	SL005695	Nucleolin	Nucleolin	P19338	0.0504094	0.0371526	0.1757
1246	8877-22	SL017995	F176C	Protein eva-1 homolog C	P58658	0.0357773	0.0263803	0.1759
1247	11618-83	SL007101	MYB	Transcriptional activator Myb	P10242	-0.048666	0.035894	0.176
1248	15374-15	SL005611	CA11 protein	Gastrokine-1	Q9NS71	-0.0372672	0.0275161	0.1765
1249	10606-34	SL018600	TOIP1	Torsin-1A-interacting protein 1	Q5JTV8	0.0226978	0.0167709	0.1767
1250	3423-59	SL005250	Chymase	Chymase	P23946	-0.0307247	0.0227088	0.1769
1251	6584-1	SL008863	SRCH	Sarcoplasmic reticulum histidine-rich calcium-binding protein	P23327	-0.0420003	0.0310431	0.1769
1252	11608-5	SL019511	MLP3B	Microtubule-associated proteins 1A/1B light chain 3B	Q9GZQ8	-0.0202624	0.0149825	0.177
1253	12479-50	SL014768	KAP1	cAMP-dependent protein kinase type I-beta regulatory subunit	P31321	0.0268737	0.0198708	0.17711
1254	15381-45	SL004120	Discoidin domain receptor 2	Discoidin domain-containing receptor 2	Q16832	0.0318777	0.0236206	0.178
1255	5463-22	SL000658	GAS1	Growth arrest-specific protein 1	P54826	0.028585	0.021185	0.1781
1256	12735-39	SL007039	CSDE1	Cold shock domain-containing protein E1	O75534	0.0336468	0.024942	0.1782
1257	6918-183	SL012408	CCKN	Cholecystokinin	P06307	0.0232874	0.0172676	0.17826
1258	11646-4	SL005434	Carbohydrate sulfotransferase 9	Carbohydrate sulfotransferase 9	Q7L1S5	0.0256786	0.0190639	0.17881
1259	5927-4	SL004690	WISP-3	WNT1-inducible-signaling pathway protein 3	O95389	0.0234947	0.017463	0.17934
1260	6625-31	SL017507	ATAD1	ATPase family AAA domain-containing protein 1	Q8NBU5	0.026289	0.0195396	0.17935
1261	4970-55	SL000339	carbonic anhydrase II	Carbonic anhydrase 2	P00918	0.0438168	0.0325768	0.1795
1262	9005-16	SL011810	PLXA1	Plexin-A1	Q9UIW2	-0.0292842	0.0217752	0.1795
1263	17724-3	SL006762	WWOX	WW domain-containing oxidoreductase	Q9NZC7	0.0470689	0.0351223	0.181
1264	9256-78	SL012506	NPTX1	Neuronal pentraxin-1	Q15818	-0.0273538	0.0204235	0.1813
1265	3807-1	SL007651	FGF23	Fibroblast growth factor 23	Q9GZV9	0.041151	0.030743	0.1816
1266	13940-19	SL006071	IP16	Gamma-interferon-inducible protein 16	Q16666	0.0170821	0.0127626	0.1816
1267	12476-50	SL013278	TIGAR	Fructose-2,6-bisphosphatase TIGAR	Q9NQ88	0.0593937	0.0443796	0.1817
1268	16755-195	SL004675	GDF-3	Growth/differentiation factor 3	Q9NR23	0.0295725	0.0221062	0.18177
1269	13977-28	SL015168	BARD1	BRCA1-associated RING domain protein 1	Q99728	0.0664798	0.0497168	0.182
1270	7920-30	SL018316	SIA8B	Alpha-2,8-sialyltransferase 8B	Q92186	-0.067998	0.0507913	0.182
1271	17355-56	SL019674	SYT4	Synaptotagmin-4	Q9H2B2	0.0406384	0.0303931	0.182
1272	18417-3	SL021359	AS3MT	Arsenite methyltransferase	Q9HBK9	-0.0240556	0.017994	0.1821
1273	3472-40	SL000582	Survivin	Baculoviral IAP repeat-containing protein 5	O15392	-0.0248745	0.0186096	0.1821
1274	12575-30	SL008027	C1TC	C-1-tetrahydrofolate synthase, cytoplasmic	P11586	-0.0142261	0.0106516	0.1825
1275	12774-12	SL019873	HCN1	Potassium/sodium hyperpolarization-activated cyclic nucleotide-gated channel 1	O60741	0.0277939	0.0208123	0.18258
1276	13955-33	SL007277	DAPK1	Death-associated protein kinase 1	P53355	0.0299299	0.0224216	0.18276
1277	11164-7	SL019319	TEN2	Teneurin-2	Q9NT68	-0.0259071	0.0194367	0.1834
1278	12869-68	SL019938	DDX6	Probable ATP-dependent RNA helicase DDX6	P26196	0.0097192	0.0072963	0.183633
1279	16057-6	SL003679	IGF-II receptor	Cation-independent mannose-6-phosphate receptor	P11717	0.0355026	0.0266667	0.1839
1280	3172-28	SL008956	ARSB	Arylsulfatase B	P15848	0.0393532	0.0295849	0.1843
1281	11160-56	SL019335	RN122	RING finger protein 122	Q9H9V4	0.0391522	0.029446	0.1844
1282	10530-8	SL016414	PSB6	Proteasome subunit beta type-6	P28072	-0.0396038	0.0297934	0.1846
1283	10761-5	SL006541	TMED2	Transmembrane emp24 domain-containing protein 2	Q15363	0.0616381	0.0463668	0.1846
1284	12860-7	SL006617	cAMP-regulated phosphoprotein 21	cAMP-regulated phosphoprotein 21	Q9UBL0	0.0496879	0.0373912	0.1847
1285	19328-51	SL003726	Chk2	Serine/threonine-protein kinase Chk2	O96017	-0.0564577	0.0424838	0.1847
1286	4150-75	SL000540	Plasmin	Plasmin	P00747	-0.026287	0.019781	0.1847
1287	4567-82	SL014468	SH21A	SH2 domain-containing protein 1A	O60880	0.0277243	0.0208713	0.1849
1288	15364-101	SL000275	Apo C-I	Apolipoprotein C-I	P02654	-0.0419367	0.0315617	0.185
1289	6402-8	SL022716	PILRA isoform FDF03-deltaTM	Paired immunoglobulin-like type 2 receptor alpha isoform FDF03-deltaTM	Q9UKJ1	-0.0240493	0.0180739	0.185
1290	17419-17	SL013289	TES	Testin	Q9UGI8	-0.0424539	0.0319841	0.1852
1291	7648-9	SL017328	MYPC1	Myosin-binding protein C, slow-type	Q00872	0.0114982	0.008663	0.18522
1292	14091-42	SL005371	Carbonyl reductase 3	Carbonyl reductase [NADPH] 3	O75828	-0.022143	0.016689	0.1854
1293	5400-52	SL003184	sLeptin R	Leptin receptor	P48357	-0.014974	0.011296	0.1858
1294	7825-7	SL018266	ABD12	Monoacylglycerol lipase ABHD12	Q8N2K0	-0.0650892	0.0491748	0.1865
1295	8360-169	SL005207	NKp46	Natural cytotoxicity triggering receptor 1	O76036	0.027265	0.020629	0.18708
1296	5745-64	SL008648	PI15	Peptidase inhibitor 15	O43692	-0.0273051	0.0206726	0.1873
1297	3480-7	SL008122	DUS3	Dual specificity protein phosphatase 3	P51452	0.016344	0.012378	0.187475
1298	8014-359	SL018359	MANEA	Glycoprotein endo-alpha-1,2-mannosidase	Q5SRI9	0.0244544	0.0185245	0.1876
1299	4842-62	SL000070	Glypican 3	Glypican-3	P51654	-0.0199064	0.0150906	0.1879
1300	13123-3	SL008372	FLRT3	Leucine-rich repeat transmembrane protein FLRT3	Q9NZU0	-0.0213333	0.0161843	0.188
1301	4533-76	SL012740	ATS15	A disintegrin and metalloproteinase with thrombospondin motifs 15	Q8TE58	0.0536698	0.0407269	0.1884
1302	18321-38	SL014717	MTDC	Bifunctional methylenetetrahydrofolate dehydrogenase/cyclohydrolase, mitochondrial	P13995	0.0251853	0.0191247	0.18868
1303	18409-61	SL008833	ARF5	ADP-ribosylation factor 5	P84085	-0.0307407	0.0233455	0.1887
1304	8306-54	SL006396	TMG1	Transmembrane gamma-carboxyglutamic acid protein 1	O14668	0.0505548	0.0383976	0.1888
1305	18897-31	SL007577	HDAC2	Histone deacetylase 2	Q92769	-0.0161719	0.0122869	0.189
1306	3049-61	SL000603	Trypsin	Trypsin-1	P07477	-0.0163417	0.0124113	0.189
1307	7258-5	SL004558	EMBP	Bone marrow proteoglycan	P13727	0.0316643	0.0240654	0.18907
1308	5138-50	SL004366	TWEAKR	Tumor necrosis factor receptor superfamily member 12A	Q9NP84	0.0268863	0.0204363	0.18913
1309	9216-100	SL009948	PLXB2	Plexin-B2	O15031	-0.0358534	0.0272588	0.1892
1310	13583-19	SL003661	Apaf-1	Apoptotic protease-activating factor 1	O14727	0.0317954	0.0241771	0.1893
1311	13599-15	SL020211	RABEK	Rab9 effector protein with kelch motifs	Q7Z6M1	-0.0243671	0.018529	0.1893
1312	9265-10	SL017117	GLIP1	Glioma pathogenesis-related protein 1	P48060	-0.0484144	0.0368249	0.1894
1313	4258-15	SL008331	PA2G4	Proliferation-associated protein 2G4	Q9UQ80	-0.0183706	0.0139743	0.1894
1314	19176-27	SL011300	FA49B	Protein FAM49B	Q9NUQ9	0.0351216	0.0267193	0.1895
1315	15435-4	SL005262	PNP	Purine nucleoside phosphorylase	P00491	-0.0153454	0.0116756	0.1895
1316	6364-7	SL017448	TPSNR	Tapasin-related protein	Q9BX59	0.0043413	0.0033044	0.1897
1317	3315-15	SL010463	GPC2	Glypican-2	Q8N158	-0.0495777	0.0377269	0.19
1318	3186-2	SL002525	C2	Complement C2	P06681	0.0409482	0.0312283	0.1906
1319	13590-1	SL020207	ORN	Oligoribonuclease, mitochondrial	Q9Y3B8	-0.0200838	0.01533	0.191
1320	7955-195	SL004710	ITI heavy chain H1	Inter-alpha-trypsin inhibitor heavy chain H1	P19827	-0.0422171	0.032232	0.1911
1321	14674-63	SL020191	PACN3	Protein kinase C and casein kinase substrate in neurons protein 3	Q9UKS6	0.0514976	0.0393206	0.1911
1322	4160-49	SL000124	MMP-2	72 kDa type IV collagenase	P08253	-0.0310455	0.0237343	0.1916
1323	4487-1	SL001691	FGF7	Fibroblast growth factor 7	P21781	-0.0265355	0.0202942	0.1918
1324	2436-49	SL004016	CXCL16, soluble	C-X-C motif chemokine 16	Q9H2A7	0.0311977	0.02389	0.1924
1325	3887-90	SL010927	IMB1	Importin subunit beta-1	Q14974	-0.0169825	0.0130062	0.1924
1326	11242-33	SL019353	TGM1	Protein-glutamine gamma-glutamyltransferase K	P22735	-0.0411397	0.0315287	0.193
1327	7713-102	SL018148	FMR1	Fragile X mental retardation protein 1	Q06787	0.0318926	0.0244573	0.19303
1328	17332-3	SL018690	ARHL2	Poly(ADP-ribose) glycohydrolase ARH3	Q9NX46	-0.0181577	0.0139331	0.1933
1329	11281-6	SL002520	GRB7	Growth factor receptor-bound protein 7	Q14451	-0.0194801	0.0149534	0.1934
1330	17781-191	SL020985	MLP3A	Microtubule-associated proteins 1A/1B light chain 3A	Q9H492	0.0229248	0.0175988	0.1935
1331	19341-36	SL019254	ACBD6	Acyl-CoA-binding domain-containing protein 6	Q9BR61	0.0306786	0.0235664	0.1938
1332	8795-48	SL000600	TR	Transferrin receptor protein 1	P02786	0.0227722	0.0175061	0.1941
1333	3316-58	SL004466	Heparin cofactor II	Heparin cofactor 2	P05546	0.034931	0.026865	0.1943
1334	12849-25	SL019958	GSKIP	GSK3-beta interaction protein	Q9P0R6	-0.0485539	0.0373473	0.1944
1335	8768-4	SL005248	Bcl-10	B-cell lymphoma/leukemia 10	O95999	-0.0472694	0.0364069	0.195
1336	11638-42	SL019577	B3GT2	Beta-1,3-galactosyltransferase 2	O43825	0.0572804	0.0441554	0.1954
1337	6464-40	SL017467	PVRIG	Transmembrane protein PVRIG	Q6DKI7	-0.0450718	0.0347616	0.1956
1338	5663-18	SL007105	PF4V	Platelet factor 4 variant	P10720	-0.0502976	0.0388177	0.1959
1339	10910-6	SL018022	CEAM4	Carcinoembryonic antigen-related cell adhesion molecule 4	O75871	-0.029535	0.022834	0.1967
1340	12663-1	SL011234	THTR	Thiosulfate sulfurtransferase	Q16762	0.017094	0.0132198	0.1968
1341	15580-2	SL008537	EPHA7	Ephrin type-A receptor 7	Q15375	0.0636994	0.0493137	0.1973
1342	13472-35	SL016517	HDHD2	Haloacid dehalogenase-like hydrolase domain-containing protein 2	Q9H0R4	-0.0159588	0.0123713	0.1978
1343	11128-29	SL018134	T132C	Transmembrane protein 132C	Q8N3T6	0.0375135	0.0290831	0.1979
1344	7960-53	SL018312	POTEG	POTE ankyrin domain family member G	Q6S5H5	-0.0591716	0.0458555	0.198
1345	2966-65	SL004362	SCGF-beta	Stem cell growth factor-beta	Q9Y240	-0.0199614	0.0154952	0.198
1346	7784-1	SL017189	Kininogen, HMW	Kininogen-1	P01042	0.0415061	0.0322048	0.1983
1347	12688-115	SL019814	KS6A6	Ribosomal protein S6 kinase alpha-6	Q9UK32	-0.0261483	0.0202915	0.1983
1348	2625-53	SL017612	HSP 90a/b	Heat shock protein HSP 90-alpha/beta	P07900	0.0169821	0.0131933	0.1988
1349	9341-1	SL014328	PDGFD	Platelet-derived growth factor D	Q9GZP0	0.0218892	0.0170337	0.19956
1350	12785-49	SL009382	KAISO	Transcriptional regulator Kaiso	Q86T24	0.0461824	0.0359782	0.2001
1351	9867-23	SL019156	F16P2	Fructose-1,6-bisphosphatase isozyme 2	O00757	-0.0221996	0.0173059	0.2004
1352	5337-64	SL004131	B7-2	T-lymphocyte activation antigen CD86	P42081	-0.0367931	0.0286925	0.201
1353	19567-1	SL016828	EGFRvIII	Epidermal growth factor receptor variant III	P00533	-0.0250319	0.0195316	0.201
1354	12706-2	SL007478	MRCKA	Serine/threonine-protein kinase MRCK alpha	Q5VT25	0.0083992	0.0065556	0.201
1355	3342-76	SL010488	ABL2	Abelson tyrosine-protein kinase 2	P42684	0.056447	0.044108	0.2015
1356	9294-45	SL012443	MFAP2	Microfibrillar-associated protein 2	P55001	0.0343169	0.0268208	0.2015
1357	19148-58	SL012993	TIM8A	Mitochondrial import inner membrane translocase subunit Tim8 A	O60220	0.0241008	0.0188389	0.20158
1358	3234-23	SL010390	URB	Coiled-coil domain-containing protein 80	Q76M96	0.0297033	0.0232258	0.2017
1359	5532-53	SL003060	bFGF-R	Fibroblast growth factor receptor 1	P11362	-0.0382693	0.0299418	0.202
1360	19173-5	SL011267	ZFAN1	AN1-type zinc finger protein 1	Q8TCF1	-0.0146776	0.0114853	0.202
1361	16890-37	SL012697	ATL1	ADAMTS-like protein 1	Q8N6G6	-0.0244613	0.0191481	0.2022
1362	16591-71	SL012820	CHIA	Acidic mammalian chitinase	Q9BZP6	0.0446608	0.0350078	0.2029
1363	6377-54	SL017438	LYZL2	Lysozyme-like protein 2	Q7Z4W2	0.0357293	0.0280082	0.2029
1364	8756-41	SL008542	KCE1L	Potassium voltage-gated channel subfamily E regulatory beta subunit 5	Q9UJ90	-0.0469231	0.0368022	0.203
1365	16070-7	SL004652	WIF-1	Wnt inhibitory factor 1	Q9Y5W5	-0.0344221	0.0269909	0.203
1366	8244-16	SL007643	FUT8	Alpha-(1,6)-fucosyltransferase	Q9BYC5	-0.0194949	0.0152885	0.2031
1367	13587-10	SL005989	RGAP1	Rac GTPase-activating protein 1	Q9H0H5	0.0100233	0.0078675	0.203427
1368	8320-5	SL018488	SLTM	SAFB-like transcription modulator	Q9NWH9	0.0474763	0.0372847	0.2037
1369	13694-24	SL005226	TSLP R	Cytokine receptor-like factor 2	Q9HC73	-0.038498	0.030261	0.2042
1370	7980-72	SL018338	B3GN2	N-acetyllactosaminide beta-1,3-N-acetylglucosaminyltransferase 2	Q9NY97	-0.0412915	0.0324977	0.2046
1371	3329-14	SL004515	PGRP-S	Peptidoglycan recognition protein 1	O75594	0.0137284	0.0108035	0.204636
1372	9889-42	SL019159	AF1L1	Actin filament-associated protein 1-like 1	Q8TED9	-0.0436855	0.034418	0.205
1373	18187-16	SL020921	ACY2	Aspartoacylase	P45381	0.030673	0.024164	0.2051
1374	6998-106	SL005528	HAAH	Aspartyl/asparaginyl beta-hydroxylase	Q12797	-0.0416991	0.0328593	0.2052
1375	12721-4	SL019891	TAXB1	Tax1-binding protein 1	Q86VP1	0.0443006	0.0349075	0.2052
1376	5091-28	SL005191	ILT-4	Leukocyte immunoglobulin-like receptor subfamily B member 2	Q8N423	-0.0331197	0.0261188	0.2056
1377	11429-80	SL004923	hnRNP C1/C2	Heterogeneous nuclear ribonucleoproteins C1/C2	P07910	-0.0296204	0.023379	0.2059
1378	3196-6	SL008023	HPLN1	Hyaluronan and proteoglycan link protein 1	P10915	-0.0293435	0.0231721	0.206
1379	16558-2	SL008560	MYOC	Myocilin	Q99972	-0.0217807	0.0172041	0.206
1380	17751-68	SL020925	CRBB1	Beta-crystallin B1	P53674	0.0258207	0.0203893	0.20615
1381	13122-19	SL008360	FLRT2	Leucine-rich repeat transmembrane protein FLRT2	O43155	0.0264898	0.0209474	0.2068
1382	15447-45	SL000574	Sorbitol dehydrogenase	Sorbitol dehydrogenase	Q00796	-0.0122918	0.0097231	0.207
1383	3324-51	SL007674	LY9	T-lymphocyte surface antigen Ly-9	Q9HBG7	-0.0222065	0.0175746	0.2072
1384	7898-29	SL018288	MDM1	Nuclear protein MDM1	Q8TC05	0.0502901	0.0398171	0.2074
1385	5128-53	SL014228	SLAF6	SLAM family member 6	Q96DU3	0.0362177	0.0287027	0.20781
1386	17345-12	SL020272	ZADH2	Prostaglandin reductase 3	Q8N4Q0	0.0164411	0.0130323	0.20788
1387	6626-81	SL017514	CHSTC	Carbohydrate sulfotransferase 12	Q9NRB3	-0.0388731	0.0308534	0.208
1388	18894-1	SL007141	GPX2	Glutathione peroxidase 2	P18283	-0.0615197	0.0487186	0.208
1389	9038-12	SL004980	JTB	Protein JTB	O76095	-0.0352989	0.0280093	0.208
1390	4157-2	SL000586	Thrombin	Thrombin	P00734	-0.0195237	0.0154647	0.208
1391	6496-60	SL000679	DLK1	Protein delta homolog 1	P80370	0.0156046	0.0123815	0.208331
1392	5526-53	SL004859	GITR	Tumor necrosis factor receptor superfamily member 18	Q9Y5U5	0.0301633	0.0239412	0.2086
1393	5316-54	SL000558	Prothrombin	Prothrombin	P00734	-0.040108	0.031848	0.2087
1394	6351-55	SL017426	CD79B	B-cell antigen receptor complex-associated protein beta chain	P40259	-0.0436553	0.0346872	0.209
1395	5757-45	SL017107	GNAS3	Neuroendocrine secretory protein 55	O95467	0.0605822	0.0481397	0.209
1396	5364-7	SL007336	SET	Protein SET	Q01105	-0.0425539	0.0338393	0.209
1397	13680-3	SL020216	NAB2	NGFI-A-binding protein 2	Q15742	0.0462665	0.0367708	0.2091
1398	4566-24	SL013989	RSPO2	R-spondin-2	Q6UXX9	0.0580744	0.0461726	0.2093
1399	13946-8	SL020297	DDX23	Probable ATP-dependent RNA helicase DDX23	Q9BUQ8	-0.0359055	0.0285635	0.2095
1400	14070-56	SL018907	ITSN1	Intersectin-1	Q15811	0.0430482	0.034255	0.2097
1401	12619-14	SL004719	Protein phophatase 2Ca	Protein phosphatase 1A	P35813	0.0257191	0.0204817	0.21
1402	12497-29	SL015180	SDOS	Tudor-interacting repair regulator protein	Q9BRJ7	0.0176377	0.0140514	0.21015
1403	9580-5	SL005798	Laminin gamma-2	Laminin subunit gamma-2	Q13753	-0.0210635	0.0167875	0.2103
1404	19602-36	SL003671	jun-D	Transcription factor jun-D	P17535	0.0349325	0.0278631	0.2107
1405	19193-18	SL013059	PFD3	Prefoldin subunit 3	P61758	-0.0313668	0.0250372	0.211
1406	11149-3	SL004490	TLR1	Toll-like receptor 1	Q15399	0.0409732	0.0327498	0.2117
1407	7127-3	SL000274	Apo A-II	Apolipoprotein A-II	P02652	-0.0291093	0.0232815	0.212
1408	4337-49	SL000051	CRP	C-reactive protein	P02741	0.0062882	0.0050356	0.2125
1409	18308-30	SL020946	STXB6	Syntaxin-binding protein 6	Q8NFX7	0.0343053	0.0274733	0.2126
1410	6940-18	SL016525	JPH1	Junctophilin-1	Q9HDC5	-0.0451684	0.0361892	0.2128
1411	7789-182	SL007394	PRDX4	Peroxiredoxin-4	Q13162	0.0560893	0.0449457	0.2129
1412	6604-59	SL012728	CD031	Protein NDNF	Q8TB73	-0.0324629	0.0260477	0.2134
1413	10647-18	SL017894	ASCC1	Activating signal cointegrator 1 complex subunit 1	Q8N9N2	0.0382155	0.0306815	0.2137
1414	15613-16	SL012420	LIPP	Pancreatic triacylglycerol lipase	P16233	-0.0121078	0.009728	0.214
1415	4992-49	SL007173	GRN	Granulins	P28799	-0.0342321	0.0275061	0.2141
1416	19266-35	SL013328	G3BP1	Ras GTPase-activating protein-binding protein 1	Q13283	0.0202582	0.0162821	0.2142
1417	9049-2	SL014602	MOT4	Monocarboxylate transporter 4	O15427	-0.0500298	0.0402209	0.2144
1418	8850-5	SL018691	PA2GC	Putative inactive group IIC secretory phospholipase A2	Q5R387	-0.0556784	0.0447783	0.2145
1419	8569-147	SL008557	ARL8B	ADP-ribosylation factor-like protein 8B	Q9NVJ2	0.0640766	0.0515456	0.2147
1420	12904-180	SL004440	cubilin	cubilin	O60494	0.0551449	0.0443676	0.2147
1421	15579-26	SL008780	ENPP6	Ectonucleotide pyrophosphatase/phosphodiesterase family member 6	Q6UWR7	-0.0420374	0.0338397	0.2149
1422	3808-76	SL003990	FGFR-2	Fibroblast growth factor receptor 2	P21802	0.0334402	0.0269308	0.2152
1423	9173-21	SL008094	PGM1	Phosphoglucomutase-1	P36871	0.0558413	0.0449874	0.2153
1424	15591-28	SL001812	Glutathione peroxidase	Glutathione peroxidase 1	P07203	-0.0136398	0.0109908	0.2154
1425	7224-11	SL007489	TRAT1	T-cell receptor-associated transmembrane adapter 1	Q6PIZ9	-0.0480629	0.0387326	0.2155
1426	7221-56	SL009149	CKAP4	Cytoskeleton-associated protein 4	Q07065	-0.0369845	0.0298186	0.2156
1427	12431-13	SL019737	PELO	Protein pelota homolog	Q9BRX2	0.0268626	0.0216565	0.2156
1428	13575-40	SL020209	DVL2	Segment polarity protein dishevelled homolog DVL-2	O14641	-0.0352399	0.0284186	0.2157
1429	3853-56	SL008102	MDHC	Malate dehydrogenase, cytoplasmic	P40925	-0.0215387	0.0173714	0.2158
1430	3078-1	SL002640	PlGF	Placenta growth factor	P49763	0.0641643	0.0517592	0.2159
1431	8016-19	SL018376	DNJC4	DnaJ homolog subfamily C member 4	Q9NNZ3	-0.0293743	0.0236883	0.216
1432	9545-156	SL004563	Granzyme K	Granzyme K	P49863	-0.0124835	0.0100665	0.216
1433	10008-43	SL019234	GUC1A	Guanylyl cyclase-activating protein 1	P43080	-0.0406057	0.0327896	0.216
1434	3600-2	SL006029	Chitotriosidase-1	Chitotriosidase-1	Q13231	0.0112616	0.0090985	0.216592
1435	3320-49	SL005087	IGFBP-7	Insulin-like growth factor-binding protein 7	Q16270	0.041242	0.0333361	0.2168
1436	2942-50	SL000396	Cytochrome c	Cytochrome c	P99999	-0.0225219	0.0182234	0.2173
1437	11219-95	SL012727	FGFP3	Fibroblast growth factor-binding protein 3	Q8TAT2	-0.0245618	0.0199038	0.218
1438	7225-51	SL016479	MMGT1	Membrane magnesium transporter 1	Q8N4V1	-0.0341044	0.0276579	0.2183
1439	8807-13	SL014932	SNX1	Sorting nexin-1	Q13596	0.040092	0.032517	0.2184
1440	11112-18	SL016490	KISHA	Protein kish-A	Q8TBQ9	-0.0467495	0.0379542	0.2189
1441	4159-130	SL000415	Factor H	Complement factor H	P08603	0.0683435	0.0555497	0.219
1442	9327-3	SL009011	LYPD1	Ly6/PLAUR domain-containing protein 1	Q8N2G4	0.0718968	0.0583922	0.219
1443	3481-87	SL011073	XPNPEP1	Xaa-Pro aminopeptidase 1	Q9NQW7	0.0131008	0.0106422	0.21906
1444	3603-60	SL007640	CLC7A	C-type lectin domain family 7 member A	Q9BXN2	0.0312951	0.0254455	0.2195
1445	7123-25	SL018082	RM52	39S ribosomal protein L52, mitochondrial	Q86TS9	-0.0415458	0.0337883	0.2196
1446	17195-43	SL000023	BAG-1	BAG family molecular chaperone regulator 1	Q99933	-0.017937	0.014603	0.2201
1447	5494-52	SL009790	RUXF	Small nuclear ribonucleoprotein F	P62306	0.0354493	0.0288734	0.2203
1448	5764-4	SL009348	GALT2	Polypeptide N-acetylgalactosaminyltransferase 2	Q10471	-0.049541	0.040354	0.2204
1449	3366-51	SL006550	ECM1	Extracellular matrix protein 1	Q16610	-0.0263465	0.0214806	0.2207
1450	17748-21	SL008994	QORX	Quinone oxidoreductase PIG3	Q53FA7	-0.0213354	0.0174008	0.2209
1451	15504-39	SL004299	Livin B	Baculoviral IAP repeat-containing protein 7 Isoform beta	Q96CA5	-0.0455199	0.0371185	0.221
1452	12783-29	SL008807	HNRPM	Heterogeneous nuclear ribonucleoprotein M	P52272	0.0296095	0.0241576	0.2211
1453	16773-29	SL012672	SCUB3	Signal peptide, CUB and EGF-like domain-containing protein 3	Q8IX30	-0.031134	0.025474	0.2224
1454	13623-4	SL007956	MLL2	Histone-lysine N-methyltransferase 2D	O14686	-0.038562	0.0315809	0.2228
1455	11683-19	SL019567	GGA3	ADP-ribosylation factor-binding protein GGA3	Q9NZ52	0.0121465	0.0099477	0.222815
1456	8358-30	SL005000	Peroxiredoxin-3	Thioredoxin-dependent peroxide reductase, mitochondrial	P30048	-0.0207696	0.0170141	0.2229
1457	7935-26	SL018309	LARGE	Glycosyltransferase-like protein LARGE1	O95461	-0.0239185	0.0195958	0.223
1458	12814-17	SL019933	RBM40	RNA-binding protein 40	Q96LT9	0.0508963	0.0416894	0.223
1459	9221-6	SL017093	IPIL1	Inositol 1,4,5-trisphosphate receptor-interacting protein-like 1	Q6GPH6	0.0274482	0.0225	0.2233
1460	17854-33	SL020920	NAA10	N-alpha-acetyltransferase 10	P41227	0.0165081	0.0135419	0.22357
1461	13041-47	SL007634	TRAF4	TNF receptor-associated factor 4	Q9BUZ4	0.0668033	0.0548234	0.2238
1462	17490-4	SL004824	SH3BGRL3-like protein	SH3 domain-binding glutamic acid-rich-like protein 3	Q9H299	0.0105582	0.0086662	0.223835
1463	16293-1	SL005255	Growth hormone-releasing factor	Somatoliberin	P01286	0.0304654	0.0250205	0.224
1464	5082-51	SL004849	IL-1 sR9	X-linked interleukin-1 receptor accessory protein-like 2	Q9NP60	0.0742106	0.0609398	0.2241
1465	5225-50	SL016550	CK2-A1:B	Casein kinase II 2-alpha:2-beta heterotetramer	P68400|P67870	-0.0134255	0.0110302	0.2243
1466	12885-42	SL007432	NR1D2	Nuclear receptor subfamily 1 group D member 2	Q14995	-0.0391922	0.0322241	0.2247
1467	3220-40	SL010378	RET	Proto-oncogene tyrosine-protein kinase receptor Ret	P07949	0.0190937	0.0156994	0.2247
1468	4122-12	SL004119	discoidin domain receptor 1	Epithelial discoidin domain-containing receptor 1	Q08345	0.0414292	0.0340858	0.225
1469	6238-55	SL012873	PSG8	Pregnancy-specific beta-1-glycoprotein 8	Q9UQ74	-0.0420118	0.0345772	0.2251
1470	9064-12	SL018240	RN215	RING finger protein 215	Q9Y6U7	-0.0343945	0.0283826	0.226
1471	15584-9	SL002691	FHR2	Complement factor H-related protein 2	P36980	0.0163793	0.0135121	0.22622
1472	4467-49	SL005488	SPARCL1	SPARC-like protein 1	Q14515	-0.0271041	0.0223707	0.2264
1473	9947-22	SL019213	TOPB1	DNA topoisomerase 2-binding protein 1	Q92547	0.0437485	0.0361026	0.2264
1474	5013-2	SL004915	NCC27	Chloride intracellular channel protein 1	O00299	0.0099612	0.0082221	0.22644
1475	9930-48	SL019207	GABR2	Gamma-aminobutyric acid type B receptor subunit 2	O75899	-0.025437	0.0209995	0.2266
1476	15363-32	SL004840	Apo A-V	Apolipoprotein A-V	Q6Q788	-0.0118748	0.0098082	0.2267
1477	13518-5	SL014608	ASAP2	Arf-GAP with SH3 domain, ANK repeat and PH domain-containing protein 2	O43150	0.0153103	0.0126474	0.22684
1478	19622-7	SL001938	Activin A	Inhibin beta A chain	P08476	0.0151851	0.0125541	0.2272
1479	12524-18	SL019774	SAT2	Diamine acetyltransferase 2	Q96F10	0.0464539	0.0384023	0.2272
1480	15566-10	SL004911	Calponin-1	Calponin-1	P51911	-0.0351671	0.0291052	0.2277
1481	3404-51	SL010619	TPSG1	Tryptase gamma	Q9NRR2	-0.0476037	0.039401	0.2278
1482	9215-117	SL018947	UBP25	Ubiquitin carboxyl-terminal hydrolase 25	Q9UHP3	-0.0329753	0.027317	0.2281
1483	17752-24	SL002641	Arginase	Arginase-2, mitochondrial	P78540	0.0262375	0.0217333	0.22812
1484	7108-7	SL018088	CS077	Small integral membrane protein 24	O75264	-0.0452668	0.0375917	0.2293
1485	11468-15	SL019467	RBM19	Probable RNA-binding protein 19	Q9Y4C8	-0.0149364	0.0124088	0.2295
1486	9886-28	SL013824	XRCC4	DNA repair protein XRCC4	Q13426	0.0294752	0.0244979	0.2297
1487	17329-2	SL009125	BDH2	3-hydroxybutyrate dehydrogenase type 2	Q9BUT1	0.020559	0.017128	0.23079
1488	6467-65	SL012705	KTEL1	Protein O-glucosyltransferase 1	Q8NBL1	0.0085463	0.0071213	0.23082
1489	8089-173	SL007158	NR4A1	Nuclear receptor subfamily 4 group A member 1	P22736	0.060479	0.050437	0.2313
1490	6578-29	SL017502	TNMD	Tenomodulin	Q9H2S6	-0.0378083	0.0315396	0.2314
1491	12386-11	SL012837	AMPB	Aminopeptidase B	Q9H4A4	0.0162897	0.0135904	0.23142
1492	11122-97	SL019337	SPG21	Maspardin	Q9NZD8	0.0311712	0.0260326	0.2319
1493	5129-12	SL005221	SREC-I	Scavenger receptor class F member 1	Q14162	0.027633	0.023084	0.232
1494	14151-4	SL015510	UCRP	Ubiquitin-like protein ISG15	P05161	-0.0143568	0.0120021	0.2324
1495	9223-11	SL011204	ARMET	Mesencephalic astrocyte-derived neurotrophic factor	P55145	0.0071889	0.0060108	0.232435
1496	8778-3	SL004683	Noggin	Noggin	Q13253	-0.0197405	0.0165333	0.2332
1497	8318-13	SL007508	SPRE1	Sprouty-related, EVH1 domain-containing protein 1	Q7Z699	-0.0379358	0.031766	0.2332
1498	15336-7	SL019976	SELM	Selenoprotein M	Q8WWX9	0.0260411	0.0218303	0.234
1499	16298-84	SL003840	sPLA(2)-IID	Group IID secretory phospholipase A2	Q9UNK4	-0.0397557	0.0333803	0.234
1500	19121-3	SL009019	UBQL2	Ubiquilin-2	Q9UHD9	0.0195643	0.0164146	0.23403
1501	2681-23	SL000441	HGF	Hepatocyte growth factor	P14210	0.0256863	0.0215507	0.2341
1502	10756-34	SL012761	UCN3	Urocortin-3	Q969E3	0.0214497	0.0180091	0.2344
1503	13375-48	SL020085	SNG3	Synaptogyrin-3	O43761	-0.0529746	0.0445413	0.235
1504	13062-4	SL016378	GMFG	Glia maturation factor gamma	O60234	0.0117739	0.0098989	0.23501
1505	17435-43	SL008038	ETFA	Electron transfer flavoprotein subunit alpha, mitochondrial	P13804	0.0306843	0.0258021	0.2351
1506	17357-33	SL020889	SPCS	O-phosphoseryl-tRNA(Sec) selenium transferase	Q9HD40	-0.0439414	0.0369563	0.2353
1507	4989-7	SL003341	Fibrinogen g-chain dimer	Fibrinogen gamma chain	P02679	0.0304053	0.0256189	0.236
1508	6471-53	SL002692	FHR4	Complement factor H-related protein 4	Q92496	-0.0064819	0.0054624	0.2361
1509	4389-2	SL007003	DHH	Desert hedgehog protein N-product	O43323	-0.0215261	0.0181521	0.2364
1510	5339-49	SL004477	calgranulin B	Protein S100-A9	P06702	0.0110455	0.0093157	0.23648
1511	5464-52	SL003792	GRB2 adapter protein	Growth factor receptor-bound protein 2	P62993	0.0085715	0.0072315	0.236627
1512	13111-79	SL007223	BCL6	B-cell lymphoma 6 protein	P41182	0.0289241	0.0244154	0.2369
1513	10512-13	SL007194	IL3RB	Cytokine receptor common subunit beta	P32927	-0.029414	0.0248172	0.237
1514	2611-72	SL004136	Dtk	Tyrosine-protein kinase receptor TYRO3	Q06418	-0.0293698	0.0248019	0.2371
1515	5798-3	SL003704	BID	BH3-interacting domain death agonist	P55957	0.0256853	0.0217639	0.2387
1516	12729-12	SL019892	PSMG3	Proteasome assembly chaperone 3	Q9BT73	-0.0187074	0.0158544	0.2388
1517	19174-141	SL010781	GOGA7	Golgin subfamily A member 7	Q7Z5G4	-0.0486567	0.0412762	0.239
1518	8946-38	SL007605	NR1H4	Bile acid receptor	Q96RI1	-0.0450655	0.0382682	0.2397
1519	16825-20	SL018716	ATX3	Ataxin-3	P54252	-0.013031	0.011083	0.24
1520	9125-23	SL011049	MASP3	Mannan-binding lectin serine protease 1	P48740	-0.0396674	0.0337026	0.24
1521	7995-16	SL018331	VWC2L	von Willebrand factor C domain-containing protein 2-like	B2RUY7	-0.0541552	0.0459742	0.24
1522	5730-60	SL004000	BRAK	C-X-C motif chemokine 14	O95715	0.0433241	0.0368173	0.2401
1523	3032-11	SL000428	FSH	Follicle stimulating hormone	P01225|P01215	0.00749	0.0063696	0.2404
1524	8396-42	SL018476	FAAH2	Fatty-acid amide hydrolase 2	Q6GMR7	0.0293299	0.0249505	0.2406
1525	18404-22	SL021351	ANR54	Ankyrin repeat domain-containing protein 54	Q6NXT1	-0.0231265	0.0196827	0.2407
1526	13618-15	SL015381	MD1L1	Mitotic spindle assembly checkpoint protein MAD1	Q9Y6D9	-0.0327503	0.027873	0.2407
1527	5088-175	SL005185	IL-23 R	Interleukin-23 receptor	Q5VWK5	-0.02707	0.0230551	0.2411
1528	9794-17	SL019122	ADCK4	AarF domain-containing protein kinase 4	Q96D53	-0.0375395	0.0320152	0.2418
1529	5093-47	SL007774	JAG2	Protein jagged-2	Q9Y219	-0.0320933	0.0273866	0.242
1530	9713-67	SL012503	PGFRL	Platelet-derived growth factor receptor-like protein	Q15198	-0.0180787	0.0154362	0.242
1531	12678-66	SL013011	SNRPA	U1 small nuclear ribonucleoprotein A	P09012	0.0246145	0.0210262	0.2425
1532	12392-30	SL019701	ARL1	ADP-ribosylation factor-like protein 1	P40616	0.0358635	0.0306582	0.2429
1533	4162-54	SL000601	Transferrin	Serotransferrin	P02787	-0.0398143	0.0340395	0.2429
1534	12370-30	SL006348	Apo F	Apolipoprotein F	Q13790	-0.0142668	0.0121917	0.243
1535	12343-14	SL011226	CENB2	Arf-GAP with coiled-coil, ANK repeat and PH domain-containing protein 2	Q15057	0.0337436	0.0288716	0.2433
1536	18310-26	SL014876	SELW	Selenoprotein W	P63302	0.0161262	0.0138016	0.24337
1537	16621-77	SL012584	AIBP	NAD(P)H-hydrate epimerase	Q8NCW5	-0.0331342	0.0283709	0.2436
1538	14283-12	SL008144	RAB14	Ras-related protein Rab-14	P61106	0.0244447	0.0209254	0.2436
1539	8872-1	SL011108	SC61G	Protein transport protein Sec61 subunit gamma	P60059	-0.0453741	0.0388848	0.244
1540	9532-5	SL019065	WBP1L	WW domain binding protein 1-like	Q9NX94	0.0315091	0.026995	0.244
1541	14047-78	SL003951	BDNF	Brain-derived neurotrophic factor	P23560	-0.0068009	0.0058302	0.2441
1542	12423-38	SL019697	A1CF	APOBEC1 complementation factor	Q9NQ94	-0.0269235	0.0230806	0.2442
1543	14268-4	SL007647	SRXN1	Sulfiredoxin-1	Q9BYN0	0.0252206	0.0216384	0.2445
1544	11556-19	SL015077	ARFG1	ADP-ribosylation factor GTPase-activating protein 1	Q8N6T3	0.0337997	0.0290445	0.2453
1545	5358-3	SL008574	OMD	Osteomodulin	Q99983	-0.0163281	0.0140426	0.2457
1546	11280-6	SL019348	DCE1	Glutamate decarboxylase 1	Q99259	0.047501	0.0408762	0.246
1547	17153-46	SL020993	KI2L3	Killer cell immunoglobulin-like receptor 2DL3	P43628	-0.0086277	0.0074277	0.2461
1548	14329-4	SL011624	DIDO1	Death-inducer obliterator 1	Q9BTC0	-0.0464	0.0400147	0.247
1549	9719-145	SL003331	MMP-16	Matrix metalloproteinase-16	P51512	0.0567171	0.0489651	0.2475
1550	8758-2	SL018673	PCDA7	Protocadherin alpha-7	Q9UN72	-0.025015	0.021594	0.2475
1551	19120-33	SL014720	OXDA	D-amino-acid oxidase	P14920	0.0394146	0.0340424	0.2477
1552	18882-7	SL021519	CSTN2	Calsyntenin-2	Q9H4D0	-0.0252777	0.0218372	0.2478
1553	9544-24	SL019001	CG069	Uncharacterized protein C7orf69	Q9H7B7	-0.0355783	0.0307371	0.248
1554	12557-18	SL019782	NOVA1	RNA-binding protein Nova-1	P51513	-0.0167608	0.0144781	0.248
1555	19262-219	SL008117	ACADV	Very long-chain specific acyl-CoA dehydrogenase, mitochondrial	P49748	0.009618	0.0083167	0.248205
1556	2851-63	SL000320	C5a	C5a anaphylatoxin	P01031	0.029035	0.02513	0.2487
1557	13939-14	SL006519	UGPA1	UTP--glucose-1-phosphate uridylyltransferase	Q16851	0.019549	0.016928	0.24889
1558	8428-102	SL009074	NTRI	Neurotrimin	Q9P121	-0.026953	0.0233434	0.249
1559	14192-31	SL019930	PDCL2	Phosducin-like protein 2	Q8N4E4	0.0447939	0.0388522	0.2497
1560	17176-13	SL014348	PSIP1	PC4 and SFRS1-interacting protein	O75475	0.0162288	0.0140776	0.2497
1561	11117-2	SL009460	SPT20	Spermatogenesis-associated protein 20	Q8TB22	0.018856	0.0163568	0.2497
1562	13112-179	SL009349	FSTL1	Follistatin-related protein 1	Q12841	0.0405377	0.0351768	0.2499
1563	10432-3	SL018002	K1644	Uncharacterized protein KIAA1644	Q3SXP7	0.0355545	0.030855	0.2499
1564	12724-81	SL005468	CIRBP	Cold-inducible RNA-binding protein	Q14011	0.0109075	0.0094686	0.25004
1565	19195-85	SL013041	RS5	40S ribosomal protein S5	P46782	-0.0200457	0.0174078	0.2502
1566	13639-101	SL016380	USO1	General vesicular transport factor p115	O60763	0.0235649	0.0204664	0.25028
1567	8380-244	SL000679	DLK1	Protein delta homolog 1	P80370	-0.0354555	0.0308005	0.2504
1568	12516-13	SL019731	TEAD4	Transcriptional enhancer factor TEF-3	Q15561	0.0503341	0.0437366	0.2506
1569	7089-42	SL018107	SYT11	Synaptotagmin-11	Q9BT88	0.0346707	0.0301414	0.2508
1570	8631-13	SL009002	ERMAP	Erythroid membrane-associated protein	Q96PL5	-0.0347484	0.0302205	0.251
1571	11657-86	SL006979	SOCS7	Suppressor of cytokine signaling 7	O14512	-0.066725	0.058081	0.2514
1572	15475-4	SL004948	PLTP	Phospholipid transfer protein	P55058	-0.0292968	0.0255137	0.2516
1573	8700-325	SL018621	GLT11	Polypeptide N-acetylgalactosaminyltransferase 11	Q8NCW6	-0.0357945	0.0311794	0.252
1574	5100-53	SL005197	LIMP II	Lysosome membrane protein 2	Q14108	-0.0542526	0.0472504	0.252
1575	3009-3	SL005059	TGF-b R III	Transforming growth factor beta receptor type 3	Q03167	-0.0292791	0.0255213	0.252
1576	6907-17	SL017957	TMC5A	Transmembrane and coiled-coil domain-containing protein 5A	Q8N6Q1	-0.0416053	0.0363239	0.2528
1577	5015-15	SL003440	PAFAH	Platelet-activating factor acetylhydrolase	Q13093	-0.016665	0.0145702	0.253
1578	11476-43	SL009023	VPS4A	Vacuolar protein sorting-associated protein 4A	Q9UN37	-0.0166367	0.0145383	0.2532
1579	4220-39	SL005588	FER	Tyrosine-protein kinase Fer	P16591	0.0065891	0.0057605	0.2534
1580	15481-45	SL004525	LL-37	Antibacterial protein LL-37	P49913	-0.0172558	0.0150941	0.2537
1581	3459-49	SL004155	PDGF Rb	Platelet-derived growth factor receptor beta	P09619	-0.0093706	0.0081977	0.2537
1582	11444-49	SL019460	RPC6	DNA-directed RNA polymerase III subunit RPC6	Q9H1D9	0.0489421	0.0428091	0.2537
1583	9255-5	SL005175	IL-17C	Interleukin-17C	Q9P0M4	0.0439387	0.0384671	0.2541
1584	5651-50	SL012488	PSG7	Putative pregnancy-specific beta-1-glycoprotein 7	Q13046	-0.0374449	0.0328102	0.2545
1585	8874-53	SL008637	CLN5	Ceroid-lipofuscinosis neuronal protein 5	O75503	-0.057862	0.0507551	0.255
1586	9599-6	SL019019	PIANP	PILR alpha-associated neural protein	Q8IYJ0	-0.0191612	0.0168133	0.255
1587	3397-7	SL010616	SHP-2	Tyrosine-protein phosphatase non-receptor type 11	Q06124	0.015886	0.013942	0.25523
1588	3799-11	SL004867	Carbonic anhydrase III	Carbonic anhydrase 3	P07451	0.0114153	0.0100213	0.25537
1589	12617-2	SL008369	STK24	Serine/threonine-protein kinase 24	Q9Y6E0	-0.0081751	0.0071808	0.2556
1590	4993-16	SL000670	GSTA3	Glutathione S-transferase A3	Q16772	-0.021272	0.018687	0.2558
1591	13059-33	SL019557	RIFK	Riboflavin kinase	Q969G6	-0.0187136	0.0164432	0.256
1592	11542-11	SL019529	TM230	Transmembrane protein 230	Q96A57	-0.0340014	0.029897	0.2562
1593	5063-12	SL014188	CD244	Natural killer cell receptor 2B4	Q9BZW8	0.0384321	0.0338093	0.2564
1594	4393-3	SL004334	FGF-16	Fibroblast growth factor 16	O43320	-0.0143079	0.012598	0.2568
1595	3035-80	SL004354	IL-19	Interleukin-19	Q9UHD0	-0.0236471	0.020829	0.257
1596	12633-3	SL019812	PTN9	Tyrosine-protein phosphatase non-receptor type 9	P43378	-0.0546659	0.0481284	0.257
1597	16850-5	SL005359	RGS5	Regulator of G-protein signaling 5	O15539	-0.0360648	0.0317779	0.2571
1598	7905-30	SL018283	HPT	Haptoglobin	P00738	0.0142867	0.0125928	0.2574
1599	13686-2	SL005188	IL-5 Ra	Interleukin-5 receptor subunit alpha	Q01344	-0.0126335	0.0111431	0.2576
1600	3832-51	SL010514	PTK6	Protein-tyrosine kinase 6	Q13882	-0.0167704	0.0147943	0.2577
1601	5441-67	SL001761	Troponin I	Troponin I, cardiac muscle	P19429	0.0358069	0.0315899	0.2578
1602	8328-9	SL018489	EKI1	Ethanolamine kinase 1	Q9HBU6	-0.0638678	0.0563573	0.258
1603	3447-64	SL000039	IL-8	Interleukin-8	P10145	0.0266016	0.0234854	0.2581
1604	19620-16	SL021282	DLG2	Disks large homolog 2	Q15700	0.0160836	0.0142147	0.2586
1605	18307-71	SL005288	PPase 2	Inorganic pyrophosphatase 2, mitochondrial	Q9H2U2	-0.0421189	0.0372741	0.2592
1606	9877-28	SL013040	CRKL	Crk-like protein	P46109	0.0143358	0.0126887	0.25926
1607	13103-125	SL009328	CSH	Chorionic somatomammotropin hormone	P0DML2|P0DML3	0.0326452	0.0288949	0.2593
1608	3538-26	SL009216	dopa decarboxylase	Aromatic-L-amino-acid decarboxylase	P20711	-0.0419619	0.037143	0.2593
1609	3081-70	SL005227	ULBP-1	NKG2D ligand 1	Q9BZM6	-0.0388612	0.0343959	0.2593
1610	10045-47	SL010989	CUL3	Cullin-3	Q13618	-0.01511	0.0133764	0.2594
1611	13735-1	SL020221	RPGP1	Rap1 GTPase-activating protein 1	P47736	-0.0499137	0.0442082	0.2596
1612	9398-30	SL012858	GALP	Galanin-like peptide	Q9UBC7	0.0332826	0.0294895	0.2598
1613	9486-13	SL012693	DB125	Beta-defensin 125	Q8N687	0.0400936	0.0355412	0.2601
1614	10553-8	SL017988	TOIP2	Torsin-1A-interacting protein 2	Q8NFQ8	0.0326932	0.0289815	0.2601
1615	6937-251	SL017975	CA043	Uncharacterized protein C1orf43	Q9BWL3	0.0311268	0.0276076	0.2603
1616	11229-16	SL007036	ERN1	Serine/threonine-protein kinase/endoribonuclease IRE1	O75460	-0.0316448	0.0280892	0.2607
1617	9550-153	SL018688	TTC17	Tetratricopeptide repeat protein 17	Q96AE7	-0.0450643	0.0400366	0.2611
1618	4496-60	SL000522	MMP-12	Macrophage metalloelastase	P39900	0.0130983	0.0116417	0.261262
1619	11570-94	SL019514	BAP29	B-cell receptor-associated protein 29	Q9UHQ4	-0.0308394	0.0274312	0.2616
1620	5265-12	SL005725	GRB2-related adapter protein 2	GRB2-related adapter protein 2	O75791	-0.0480206	0.0427372	0.262
1621	11382-5	SL006491	BIEA	Biliverdin reductase A	P53004	-0.0134223	0.0119609	0.2625
1622	13624-17	SL020213	NADK	NAD kinase	O95544	0.0248459	0.0221501	0.2627
1623	19209-6	SL004544	IKB-alpha	NF-kappa-B inhibitor alpha	P25963	-0.0343307	0.0306269	0.263
1624	6912-6	SL017966	EFHA2	Calcium uptake protein 3, mitochondrial	Q86XE3	0.035853	0.031989	0.2631
1625	4124-24	SL000451	HSP 70	Heat shock 70 kDa protein 1A	P0DMV8	0.0269548	0.0240505	0.2631
1626	11173-29	SL019119	MILR1	Allergin-1	Q7Z6M3	-0.0505779	0.0451392	0.2633
1627	14205-6	SL019865	HEXI2	Protein HEXIM2	Q96MH2	0.0388563	0.0347278	0.2639
1628	12867-40	SL019922	DYLT3	Dynein light chain Tctex-type 3	P51808	-0.0491337	0.04393	0.2641
1629	3485-28	SL000283	b2-Microglobulin	Beta-2-microglobulin	P61769	0.0269564	0.0241284	0.2646
1630	10608-9	SL012418	HIS1	Histatin-1	P15515	0.022323	0.020009	0.2653
1631	17829-2	SL015174	TREX2	Three prime repair exonuclease 2	Q9BQ50	0.031805	0.028528	0.2657
1632	15394-79	SL008959	UNC5B	Netrin receptor UNC5B	Q8IZJ1	0.021514	0.019309	0.2659
1633	10390-21	SL018971	ZNRF3	E3 ubiquitin-protein ligase ZNRF3	Q9ULT6	0.0347643	0.0312357	0.2664
1634	18419-20	SL004614	p16-ARC	Actin-related protein 2/3 complex subunit 5	O15511	0.008533	0.0076668	0.266427
1635	17828-3	SL005106	S100A14	Protein S100-A14	Q9HCY8	-0.0293507	0.0263748	0.2665
1636	2381-52	SL000319	C5	Complement C5	P01031	0.0526643	0.0473458	0.2667
1637	15670-15	SL017430	C1QL2	Complement C1q-like protein 2	Q7Z5L3	-0.0215264	0.0193564	0.2668
1638	16304-6	SL017589	LGR4	Leucine-rich repeat-containing G-protein coupled receptor 4	Q9BXB1	-0.0292904	0.0263346	0.2668
1639	3059-50	SL004327	BAFF	Tumor necrosis factor ligand superfamily member 13B	Q9Y275	-0.0273098	0.0245655	0.267
1640	3332-57	SL010469	RGM-C	Hemojuvelin	Q6ZVN8	0.0352817	0.0317622	0.2674
1641	12808-103	SL013301	CHSP1	Calcium-regulated heat-stable protein 1	Q9Y2V2	-0.023581	0.0212454	0.2677
1642	5671-1	SL000353	Chymotrypsin	Chymotrypsinogen B	P17538	-0.0117015	0.0105434	0.2678
1643	4962-52	SL012538	ARMEL	Cerebral dopamine neurotrophic factor	Q49AH0	-0.0259088	0.0233446	0.268
1644	12665-16	SL014917	ILF2	Interleukin enhancer-binding factor 2	Q12905	-0.0445906	0.0401895	0.268
1645	13591-31	SL020210	PRI1	DNA primase small subunit	P49642	-0.048689	0.043896	0.2681
1646	12461-8	SL013283	SIRT5	NAD-dependent protein deacylase sirtuin-5, mitochondrial	Q9NXA8	0.0214017	0.0192971	0.2681
1647	17348-5	SL018443	SYJ2B	Synaptojanin-2-binding protein	P57105	0.0272299	0.0245582	0.2682
1648	15431-31	SL000531	OTCase	Ornithine carbamoyltransferase, mitochondrial	P00480	-0.0082744	0.0074685	0.2686
1649	12856-14	SL019959	TM237	Transmembrane protein 237	Q96Q45	0.057936	0.0523792	0.2694
1650	4563-61	SL012108	PLCG1	1-phosphatidylinositol 4,5-bisphosphate phosphodiesterase gamma-1	P19174	-0.0255784	0.0231369	0.2696
1651	18814-21	SL020353	Activin AC	Inhibin beta A chain:Inhibin beta C chain heterodimer	P08476|P55103	0.0305918	0.0276725	0.2697
1652	15468-14	SL002690	FHR1	Complement factor H-related protein 1	Q03591	0.021548	0.0194969	0.2698
1653	10552-88	SL017983	NKG2F	NKG2-F type II integral membrane protein	O43908	0.0288024	0.0260625	0.2698
1654	12731-12	SL019906	PKHA7	Pleckstrin homology domain-containing family A member 7	Q6IQ23	0.0353305	0.0319678	0.27
1655	13926-1	SL020268	RMI1	RecQ-mediated genome instability protein 1	Q9H9A7	-0.0254078	0.0230045	0.27
1656	7982-10	SL018355	RM32	39S ribosomal protein L32, mitochondrial	Q9BYC8	0.049464	0.044836	0.2707
1657	10933-107	SL018094	CABP8	Calcium-binding protein 8	Q9BXU9	-0.0271307	0.0246205	0.2712
1658	7953-20	SL018318	SLAF1	Signaling lymphocytic activation molecule	Q13291	0.024248	0.022019	0.2715
1659	11872-9	SL019027	PCDGD	Protocadherin gamma-B1	Q9Y5G3	-0.0328318	0.0298431	0.272
1660	14083-25	SL020314	SPS1	Selenide, water dikinase 1	P49903	0.0197502	0.0179718	0.2725
1661	4203-50	SL004920	Cofilin-1	Cofilin-1	P23528	0.0269429	0.0245207	0.2726
1662	18174-79	SL008888	PDC6I	Programmed cell death 6-interacting protein	Q8WUM4	-0.0174862	0.0159301	0.273
1663	13513-174	SL020133	PIAS3	E3 SUMO-protein ligase PIAS3	Q9Y6X2	0.0572846	0.0521766	0.273
1664	19587-12	SL021249	IMA5	Importin subunit alpha-5	P52294	-0.0207687	0.0189345	0.2734
1665	14019-73	SL020305	EVPL	Envoplakin	Q92817	0.0570548	0.0520693	0.2739
1666	15440-57	SL012421	NEC2	Neuroendocrine convertase 2	P16519	-0.0422547	0.0385834	0.274
1667	2737-22	SL005236	NovH	Protein NOV homolog	P48745	-0.026704	0.024352	0.274
1668	11626-7	SL008563	UB2V1	Ubiquitin-conjugating enzyme E2 variant 1	Q13404	-0.0145788	0.0133072	0.274
1669	13427-66	SL008941	MA1C1	Mannosyl-oligosaccharide 1,2-alpha-mannosidase IC	Q9NR34	0.03445	0.031457	0.2742
[truncated: 2,596 more rows]

## Sheet: Supplementary Table 8. Female
Supplementary Table 8 . Result of SOMAmer reagent targets with frailty phenotype in Female participants
[truncated: 4,266 more rows]

[truncated: 1 more sheets: Supplementary Table9. FI variab]
